# Supplementary material for: Chromosome doubling increases PECTIN METHYLESTERASE 2 expression, biomass, and osmotic stress tolerance in kiwifruit
Source: Plant Physiol. 2024 Sep 9;196(4):2841–55. doi: 10.1093/plphys/kiae475 (PMC11637999; doi:10.1093/plphys/kiae475)
Supplement: kiae475_Supplementary_Data [file kiae475_supplementary_data.zip]

Archive with 5 entries (5 files):
- pp.00613.2024-s09.pdf
- Supplemental Figures.pdf
- Table S1. All DEG.xls
- Table S2. AcPME2 enhanced stressresponsive genes.xlsx
- Table S3. Primers used in this study.xlsx
