# Supplementary material for: Chromosome doubling increases PECTIN METHYLESTERASE 2 expression, biomass, and osmotic stress tolerance in kiwifruit
Source: Plant Physiol. 2024 Sep 9;196(4):2841–55. doi: 10.1093/plphys/kiae475 (PMC11637999; doi:10.1093/plphys/kiae475)
Supplement: kiae475_Supplementary_Data [file kiae475_supplementary_data.zip › Table S1. All DEG.xls]

#ID	P17-0m-1	P17-0m-2	P17-0m-3	P17-15m-1	P17-15m-2	P17-15m-3	P17-25m-1	P17-25m-2	P17-25m-3	P7-0m-1	P7-0m-2	P7-0m-3	P7-15m-1	P7-15m-2	P7-15m-3	P7-25m-1	P7-25m-2	P7-25m-3	WT-0m-1	WT-0m-2	WT-0m-3	WT-15m-1	WT-15m-2	WT-15m-3	WT-25m-1	WT-25m-2	WT-25m-3
gene_AT5G02830	4.468837	4.824112	4.911625	2.0381	2.128825	2.170769	2.233627	3.180097	1.956818	6.190582	5.295474	5.217895	1.315054	1.716832	0.969537	2.007438	2.517204	1.633521	6.095923	5.778232	6.116602	1.754114	1.793724	1.754818	2.197375	2.064703	2.169049
gene_AT1G51520	1.905415	2.325551	1.489895	0.919412	1.081052	1.615862	1.176902	0.797073	0.704103	1.602237	2.335144	1.9558639999999998	1.119015	0.906236	0.923968	1.574797	1.612069	0.938621	2.364903	2.356877	1.803281	0.861913	1.636833	1.868134	1.066033	1.027952	1.482813
gene_AT5G14760	3.104488	2.167733	1.96662	1.619428	1.534302	1.714111	3.793715	4.432368	4.369421	2.886286	3.277905	3.890319	1.858247	2.219309	1.918705	3.527959	4.189908	3.226147	3.372498	3.465672	3.295018	2.67436	4.094358	2.911592	4.195391	4.766392	4.464703
gene_AT3G63060	0.225717	0.439743	0.443484	1.223612	1.215699	1.215205	2.375124	2.526282	2.235155	0.913065	1.109123	0.928047	1.980487	2.710327	2.308104	7.057333	7.290576	6.139616	1.091196	0.361383	0.540674	4.092747	4.910117	4.80298	12.833196	13.257056	13.707794
gene_AT4G23880	3.531554	4.422585	4.198212	1.98227	3.685536	1.719055	3.763824	3.242719	3.051561	3.369178	4.57364	3.431599	4.472776	4.229964	4.62233	4.210208	5.857575	5.030674	4.177179	2.618976	2.83313	5.470586	4.662091	4.433096	4.72511	4.875488	8.051706
gene_AT5G49280	16.597122	14.839071	15.80613	66.463921	68.011642	63.179516	34.646866	33.59481	35.137074	20.967323	20.903614	20.644264	43.634464	47.868843	45.380203	25.930809	28.20402	28.167011	19.238516	19.283016	21.399351	31.15242	30.586731	31.414879	29.088648	32.133995	28.735163
gene_AT1G77765	0.867675	0.405278	1.412165	0.178946	0.690312	0.346876	0.628956	0.488083	0.6068580000000001	0.910394	0.834311	0.40911400000000003	0.402717	1.840732	0.559252	0.425618	1.398119	1.121968	0.71796	0.407143	0.39872399999999997	0.312409	0.825809	0.678373	0.908899	1.175608	2.0126399999999998
gene_AT5G01330	5.010299	4.171232	4.389808	8.714276	7.852046	9.072472	6.466441	5.871666	6.858621	3.879913	4.527826	4.685082	5.604131	6.709096	6.517393	7.825338	7.981423	7.396506	4.124525	3.230289	3.465688	5.09474	5.965092	5.762399	5.668661	4.780099	5.74185
gene_AT1G01060	12.152859	12.703573	11.398883999999999	1.8913390000000003	1.265312	1.3014130000000002	3.1467719999999995	2.088448	2.0723890000000003	14.245087999999999	13.768884	13.306583	1.2582559999999998	1.993345	1.262766	2.505399	2.349047	2.1477199999999996	22.34796	21.054294999999996	22.450749000000002	1.4834619999999998	1.674772	1.7569130000000002	2.372081	2.369831	2.599669
gene_AT4G16220	0.899381	2.630991	2.232597	2.386887	1.399523	1.674301	2.476298	2.435389	3.259184	2.207439	2.81395	1.948451	1.56598	1.348754	1.157125	1.818759	1.968829	1.02739	1.370757	1.306186	0.838307	1.838783	2.855105	1.714429	0.670558	1.925155	1.042166
gene_AT3G24190	12.040885	14.636138	13.83704	8.156308	7.872792	8.326973	8.036012	7.929109	8.026624	12.42082	13.788249	14.204667	9.103673	8.931431	8.247114	8.929945	8.104174	8.120643	20.033319	16.596094	17.256931	7.695981	9.016524	6.871919	8.15895	7.496176	7.602345
gene_AT1G73910	0.918322	0.440176	0.730839	0.721092	0.511332	0.798869	0.516293	0.991777	1.012321	0.73541	0.729449	0.578711	1.038645	0.850438	0.446772	0.434682	1.013822	0.346756	0.203679	0.47476	0.787723	1.182507	1.312223	1.4246370000000002	1.56965	1.047088	1.858159
gene_AT5G06640	14.564668	15.403667	14.759296	12.806809	11.585899000000001	11.869451	17.352286	16.903515	16.057306999999998	10.894964	11.652559	9.412583	11.945271	13.670124999999999	12.493644999999999	14.327801000000001	13.559174	13.413914	11.149179	10.395436	11.122517	10.303296999999999	9.925393999999999	9.073201	6.177835	5.692259	7.111096
gene_AT2G39710	4.011302	3.726713	3.535455	2.242874	2.501032	2.248846	6.447894	6.966975	5.762814	5.291362	4.941954	4.547979	5.258573	4.947005	5.241613	6.136868	6.296227	5.9146	3.849456	3.874505	4.917633	6.881511	7.418094	7.745641	8.21281	7.810749	9.049639
gene_AT3G52400	75.095863	71.938255	81.22802	251.91095	240.13414	259.401184	194.213013	199.023483	197.349396	61.443916	65.298409	68.291801	203.195038	201.745621	206.536316	161.970978	163.679016	151.891907	83.354965	89.215401	91.550652	132.83638	149.306427	138.362244	112.691856	111.744225	114.213264
gene_AT3G10190	20.913805	23.1161	22.10067	4.074003	4.418441	2.502533	6.018618	6.872151	7.158064	27.97369	22.363605	24.860161	5.555277	6.047586	6.973759	10.431781	9.601247	10.426687	12.965391	12.523269	11.677221	10.277015	7.58994	8.0529	13.460917	14.924838	16.439369
gene_AT2G36370	4.223572	3.227532	3.562044	2.552027	2.966293	2.516614	2.36988	2.563546	2.151011	2.888858	3.268595	3.360055	2.475761	1.897185	2.200903	1.736693	2.035669	2.00287	3.595052	4.036333	4.390985	1.712119	1.630492	1.861748	1.990871	2.081496	2.028484
gene_AT3G13080	8.890336000000001	7.97019	9.033442	23.826682	23.246318000000002	23.148354	18.356209	19.138707	19.901073000000004	9.394065999999999	9.278984999999999	9.496669	22.650522000000002	21.110621	20.845598000000003	18.448636	17.091879	17.958227	10.354982	11.668164	10.960961000000001	20.462387	22.036323999999997	21.612474000000002	21.252275	21.068237999999997	21.394621
gene_AT1G78820	0.596813	1.327241	0.773612	0.524976	0.438122	0.259214	0.51893	0.361139	0.730237	0.781605	1.409167	0.980152	0.560159	0.243387	0.29698	0.25646	0.49865	0.494779	0.679883	0.428152	0.3487	0.749945	0.560759	0.212605	0.446266	0.219099	0.248492
gene_AT3G50800	4.749648	4.10502	3.698801	5.346693	4.157953	4.010814	4.336296	5.170928	5.946688	6.302903	6.857065	4.40976	5.442114	5.594126	5.867298	6.434517	7.585107	10.18342	3.781175	4.617243	5.33193	10.435895	11.520087	11.302241	11.77332	13.173583	11.731912
gene_AT3G49130	2.507977	1.141432	2.043004	1.023986	0.631769	0.738996	1.59137	1.125774	0.906489	0.465203	0.644354	0.804633	1.663688	2.156115	2.345801	1.000925	1.344555	1.851166	1.929967	1.697038	1.834542	4.054276	1.543952	2.183727	2.155151	2.310423	2.99878
gene_AT4G00530	3.206694	5.29875	3.737887	1.759068	1.273448	1.669991	1.189826	0.896621	2.499542	4.209131	3.156226	2.705583	1.810799	2.926984	2.277745	3.50774	2.216421	2.299216	1.6731	2.479986	2.850937	2.990841	1.968749	2.402243	1.421744	1.164034	1.552522
gene_AT3G21470	0.299859	0.516382	0.629439	0.81598	0.587586	0.554748	0.696547	1.058665	1.351856	0.403958	0.947881	0.264556	0.073084	0.553625	0.227198	0.22999	0.375045	0.839257	0.86043	0.717178	0.810433	0.471558	0.359837	0.440788	0.149863	0.880649	0.377677
gene_AT2G26370	1.693487	1.48822	1.596962	4.019124	4.697471	5.772577	4.176221	3.158687	3.93551	1.214723	1.696608	1.201607	5.631598	5.052114	4.986366	4.569705	3.897747	4.403327	3.203673	3.101919	3.012864	6.663891	7.786129	7.455831	6.310923	3.911439	5.185776
gene_AT5G03760	17.475063	20.91103	17.976578	9.810572	7.113559	8.698605	10.730602	10.226815	10.736574	24.902065	22.631807	23.98134	6.381224	7.372477	7.889401	11.746313	10.057959	10.270523	19.859842	21.260612	22.715845	5.961442	6.059825	7.772061	11.529499	12.84769	11.707193
gene_AT5G44130	25.200378	21.574459	26.440458	14.567882	11.621221	11.590177	13.529537	11.303194	11.855666	20.130018	22.180471	19.260948	11.058923	13.643835	12.693816	11.812978	10.599302	11.252803	15.79445	16.525661	16.835663	7.102675	5.838202	6.163473	5.654228	7.319626	6.83281
gene_AT4G09110	1.138197	0.835429	0.693785	0.575536	0.649635	0.835295	1.297286	1.101351	1.331226	0.743875	0.268741	0.922802	0.56387	0.289577	0.19389	0.905633	0.89433	0.567783	0.903302	1.848919	1.789409	0.152646	0.136656	0.30048	0.409016	0.420331	0.404816
gene_AT5G19410	9.004878	10.853311	8.213757	4.271242	3.398221	4.40213	4.676232000000001	6.9382980000000005	5.740169999999999	8.219600999999999	8.807264	8.744589	5.313254	7.895217000000001	6.285634999999999	7.179556	6.487927	6.794068	10.439900999999999	11.213964	12.1197	6.066831	5.837942	7.21871	7.588668	7.14317	7.790098
gene_AT1G70530	27.905915	26.487865	25.514020000000002	16.314586	13.860315	14.028431000000001	14.784265000000001	13.994943000000001	14.410097	20.529495999999998	20.276935	20.883367999999997	12.911291	12.166468	11.26417	12.89362	13.483806000000001	11.472119	27.870219000000002	26.006588999999998	26.292115000000003	10.592547	10.500843000000001	9.859874	11.535031	12.096176	11.860496
Arabidopsis_thaliana_newGene_300	0.926006	0.7577290000000001	1.253309	6.428344	4.601039	4.009872	4.358909	4.617111	4.222112	1.377898	1.256358	1.844204	4.834944	5.480488	4.642051	5.064816	5.416352	5.506220000000001	1.324505	1.836817	1.750383	5.430092	5.0720410000000005	5.652357	5.474441000000001	4.920948	5.970039
gene_AT1G80450	9.646411	11.155118	8.928023	0.729039	0.929948	1.330197	1.532355	1.751533	1.991893	4.302535	4.104216	3.897435	1.594724	0.913061	0.568429	1.420985	1.71646	1.38037	9.499883	10.191216	8.576736	2.042598	3.124142	2.405647	3.470835	3.172942	2.991443
gene_AT1G05530	2.84776	3.642947	2.73096	4.423795	3.799865	4.346924	5.472198	5.824358	6.078445	4.299399	3.249259	3.919233	4.708911	4.172322	4.97824	6.963606	4.534459	5.381378	2.980238	2.751642	3.813518	7.53124	6.528603	6.928172	6.40869	7.310249	7.719785
gene_AT3G53720	0.10294	0.256515	0.15906	0.407675	0.207811	0.211437	0.712785	0.259401	0.471287	0.154025	0.147087	0.177771	0.228257	0.173864	0.383583	0.401902	0.711272	0.23599900000000001	0.15859	0.202188	0.311731	0.115992	0.157816	0.278775	0.6470819999999999	0.665811	0.789647
gene_AT2G17770	1.700824	1.080145	1.376571	1.027368	0.760498	0.816304	1.076114	0.6571279999999999	0.210457	1.626884	1.491067	1.785316	1.097038	0.80997	1.501301	0.415598	0.746484	0.197361	3.044223	2.4496130000000003	3.175377	0.7022970000000001	0.715159	0.9266139999999999	0.690267	0.304158	0.43241
gene_AT3G18610	2.419411	2.808659	2.137023	0.981873	1.080098	1.198029	1.368438	1.679953	1.722785	3.6165100000000003	3.036747	2.8712389999999997	1.681075	1.634365	1.261845	1.750141	1.038135	0.967143	3.6995310000000003	2.217205	3.234502	1.5798420000000002	1.395953	1.4694829999999999	2.487787	2.223378	2.097696
gene_AT1G72660	0.362098	0.114101	0.757616	1.1933289999999999	0.429601	0.731181	0.144333	0.42724700000000004	0.542287	0.588092	0.322646	0.19719799999999998	0.871815	1.413544	0.780124	0.485178	1.354238	0.549215	0.324297	0.246907	0.21914	0.583601	0.506143	0.552828	0.691856	1.140451	0.539614
gene_AT1G62300	28.712029	30.427305	30.404526	35.122086	35.133167	34.252659	48.843208	42.325565	41.075241	22.019011	24.563736	23.395857	35.953094	34.70496	36.755333	49.964764	48.582928	48.242702	26.776117	26.395943	27.371815	38.720177	39.594696	33.497749	40.516712	40.759239	40.498306
gene_AT5G09800	1.406183	2.077415	2.246153	4.342872	3.260359	3.447327	3.842437	3.309606	3.566388	3.322926	2.99293	2.235393	2.811834	3.052278	2.786267	4.049437	2.277936	3.164819	3.028081	2.290626	1.86103	2.280113	3.412906	3.226278	3.986508	3.959197	2.784571
gene_AT1G75460	0.719376	0.554488	0.713823	0.181183	0.168692	0.206275	0.114761	0.183623	0.081164	0.783993	0.700987	0.488872	0.152162	0.274765	0.14258	0.123834	0.349766	0.294077	0.600316	0.571234	0.465898	0.268043	0.058269	0.02539	0.20946	0.625974	0.123504
gene_AT4G13620	18.075993	18.360384	15.650331	6.483101	4.963	6.952645	10.220634	9.20519	8.099261	13.740939	11.449056	14.38188	6.849159	7.40051	6.127884	13.318134	11.537454	12.000896	19.140886	18.507412	18.706955	7.193996	7.933575	6.97911	8.549554	8.921495	11.250957
gene_AT1G52400	0.070124	0.432722	0.440224	0.055767	0.502149	0.226815	0.84358	0.396279	0.47268	0.417456	0.432359	0.444468	0.073222	0.449247	0.131374	0.589828	0.269857	0.235176	0.0	0.0	0.06049	0.282869	0.228724	0.63924	0.582211	0.357354	0.392107
gene_AT2G36630	0.380828	0.370904	0.286881	0.59556	0.635708	0.904582	0.667149	0.660386	0.166907	0.391649	0.34379	0.409478	0.899404	0.554735	0.651696	0.969096	0.630899	0.877553	0.226603	0.417824	0.395616	1.415543	1.039446	0.906032	1.477541	1.134637	1.639029
gene_AT4G30350	11.490367	13.245648	13.242792	23.53587	25.097927	24.861685	24.087521	25.554821	25.707003	17.162642	17.387533	17.193205	28.912636	27.300695	28.7589	23.463438	25.418324	22.885269	16.435797	16.472548	17.003559	22.62418	24.093315	22.627754	22.176708	22.716694	23.017498
gene_AT4G38400	4.225166	4.387529	4.541679	9.996147	9.030974	9.707643	6.482771	5.519448	5.146827	5.909543	4.557198	4.630579	9.73113	8.767694	8.615972	4.733947	5.45341	6.305223	5.477334	3.727312	4.070286	8.763683	9.506062	8.319644	7.715098	8.582261	7.941145
gene_AT4G29780	20.04665	17.252815	16.851631	150.396805	157.584854	154.376648	48.168571	46.733315	43.40831	36.150871	35.497612	34.10511	69.392929	70.88707	69.802399	25.662413	26.84243	31.112486	55.140026	56.694824	56.338394	46.890556	49.211102	47.681587	45.272865	41.928974	41.759453
gene_AT5G26670	9.468978	9.673856	9.625139	6.311164	4.722284	3.613466	7.493238	6.475473	7.8738600000000005	12.433772999999999	13.372581	13.127229999999999	5.405696	4.9368799999999995	4.7982249999999995	5.219089	5.587524	4.601191	10.102144000000001	8.819394	11.036455	4.155355	4.571594999999999	4.314679	6.027936	6.0997140000000005	5.556039
gene_AT1G68795	9.299479	8.846729	10.185266	2.994577	4.139102	3.783713	6.123055	5.453806	5.596068	6.2937	6.784648	6.890305	5.09823	4.867197	4.509034	7.337516	6.728161	8.059768	9.379689	7.785105	9.946666	6.858725	6.358497	5.323361	7.068166	8.195846	7.633854
gene_AT5G17460	27.48579	26.210616	27.658998	24.180157	24.434849	23.37186	36.888723	36.221026	41.283518	22.229861	21.031774	21.790774	34.568073	31.622992	32.39359999999999	72.138687	73.928275	68.926677	24.371661	27.310284	25.21357	68.931979	59.952664999999996	70.448122	112.84213299999999	102.070981	106.438385
gene_AT1G29290	1.51101	1.679243	1.75697	2.566699	2.498123	2.192672	2.052795	2.305543	2.703263	1.579775	0.89502	1.127336	0.946454	2.257536	2.353044	2.105943	2.665941	2.300066	1.996796	2.654092	1.7036	1.759871	1.272192	1.311201	1.608447	1.962925	2.076527
gene_AT4G35380	11.205004	11.769169000000002	10.657082	20.556556	20.660819	21.952466	18.445802	18.877336999999997	18.668734999999998	6.826252	6.588687	6.367262	19.19884	19.21505	16.742513	15.945122	17.272434999999998	15.890858000000001	8.573898999999999	9.808055	8.97676	14.543966999999999	13.139827	13.801393999999998	10.936391	11.662274	12.132670999999998
gene_AT3G02070	15.000814	13.500174	13.47674	35.680248	33.9191	33.917175	27.764992	27.352787	27.601496	11.622641	11.800031	11.959046	32.784756	37.024982	36.945385	35.080115	34.426918	35.792576	13.546089	13.612283	13.529572	36.499203	35.244343	35.582355	32.257515999999995	29.556479	34.139055
gene_AT3G47420	22.163018	23.462507000000002	22.615465999999998	2.542356	2.067494	2.461338	3.908097	2.933963	4.525392	22.283562999999997	22.925386	19.750055999999997	3.256516	2.14927	3.631639	4.17994	4.633659	4.640103	17.105883	17.864576	19.050854	3.240482	4.042803	3.5005849999999996	3.958039	4.097499	5.116671999999999
gene_AT2G22310	7.792821	7.646958	7.816192	4.862968	5.529101	5.324446	5.179862	4.815009	3.28856	7.841421	6.0529079999999995	7.154509	5.915668	6.00333	4.132018	4.049377	4.058403	5.249935	9.255554000000002	9.470982	10.191802	4.635609	4.470738	5.49257	3.59344	4.332111	3.469216
gene_AT2G46860	7.688539	6.652429	5.154187	4.592976	3.297989	4.378931	3.496009	1.870905	3.595051	4.467823	4.836501	4.163953	3.153687	5.218335	3.681078	3.804319	5.53152	3.102939	2.115598	1.880344	2.467744	2.283555	3.356265	2.310826	2.761724	3.101487	2.28469
gene_AT1G29830	0.333531	0.398323	0.208572	0.441196	0.552658	0.658973	0.657683	0.508047	0.396481	0.369159	0.329001	0.366772	0.371379	0.748608	0.516584	0.390162	0.768501	0.331907	0.303225	0.216397	0.290402	0.578607	0.658711	0.518801	0.199291	0.587178	0.33258
gene_AT2G02450	1.230167	1.720217	1.434384	0.114851	0.134367	0.079747	0.166744	0.222616	0.356093	0.737512	1.085387	1.128988	0.198064	0.280405	0.0	0.114109	0.308782	0.147259	0.613398	0.935228	0.499734	0.377416	0.155	0.327896	0.046378	0.140658	0.0
gene_AT4G37520	107.558853	106.315842	112.622131	136.11235	129.781143	132.531738	116.438889	120.035774	116.373009	73.783958	74.179001	76.145355	156.797333	161.715378	156.069931	132.106842	129.356308	128.193619	100.67968	98.22348	98.691902	196.792328	195.882904	189.859024	136.752975	128.968445	128.786102
gene_AT3G62270	91.567665	85.408218	89.543549	46.667248	47.702106	46.370914	61.03598	59.293312	58.711628	66.524231	67.934021	64.209961	32.78656	36.881268	33.811359	37.698456	38.252525	36.982056	66.654381	67.132843	69.6045	27.803722	26.469917	27.305193	28.871637	26.914112	28.292385
gene_AT4G11550	0.912049	0.983601	0.568122	0.799004	0.783574	0.967283	0.981248	0.560038	1.020163	0.720026	0.450102	0.606155	0.469284	0.528142	0.725009	0.458167	0.559489	0.696288	1.223832	1.453573	0.801638	0.400396	0.383603	0.397958	0.461064	0.463016	0.355255
gene_AT4G18170	0.054144	0.119391	0.085987	0.276012	0.617468	0.41563	0.747053	0.238858	0.314224	0.083705	0.569258	0.271634	0.472357	0.336694	0.318534	0.791931	0.889138	1.143655	0.480527	0.464928	0.0	0.933945	1.011439	0.398663	0.731721	1.451074	0.913373
gene_AT3G19200	3.842463	6.492236	4.925826	24.391039	19.635923	18.848505	13.75403	16.405592	13.94501	6.428772	7.606805	9.406796	21.477291	18.698275	23.014736	22.303152	18.888083	18.447569	7.086297	5.988955	5.115869	19.918215	24.708126	20.890453	24.594545	20.657633	17.514462
gene_AT5G14280	0.475508	0.789101	0.665859	1.282653	1.644384	1.666484	0.926921	1.502969	0.900101	0.760498	0.344854	0.716453	1.207834	0.810716	1.037283	0.667969	0.659379	1.636614	1.146855	0.590186	0.262135	0.605671	1.317731	0.810555	1.08451	0.501965	0.831731
gene_AT1G13700	13.06938	14.739377	12.574491000000002	5.944896	3.788703	5.869955000000001	5.556978	4.332874	4.640245999999999	8.626092	11.264567	11.596731000000002	9.221558	7.658580000000001	6.574422	3.9684470000000003	5.786982	4.684506000000001	7.958179	7.80996	7.682438	5.827066	6.748966000000001	6.496912	6.519512000000001	6.119098999999999	7.174057
gene_AT2G39650	6.4562539999999995	8.880602	6.435301	16.787885	17.816819000000002	21.110217000000002	14.961514	13.476789	14.011729	12.175153000000002	13.053343000000002	11.571016	16.797645	15.755774	16.707102	12.781120000000001	12.522429	16.165435	13.115609	12.465955999999998	12.752573	17.386803	17.697816	17.171183	18.203629	14.980926	14.565852
gene_AT1G12250	6.033702	5.502362	6.4156960000000005	2.5779690000000004	3.654269	1.42555	3.1180179999999997	2.022062	3.679743	6.200356	6.015745	6.578694	3.022183	4.128176	3.472874	3.9003509999999997	2.8031279999999996	2.9396880000000003	6.219721	6.451893999999999	4.982521	3.6675830000000005	3.4549399999999997	3.3740580000000002	2.949009	3.452225	2.8210070000000003
gene_AT2G41010	12.86618	13.858763	14.066257	37.86599	37.95787	34.670067	21.12961	17.698099	18.045872	13.925364	16.687666	21.232029	24.140821	22.511202	24.186193	19.352964	15.835794	18.454031	15.996528	21.105343	18.531639	20.657511	20.940075	20.711725	19.816236	21.117247	20.606665
gene_AT2G05100	24.40159	27.009258	24.667253	0.0	0.178193	0.487758	0.823548	0.690775	0.609848	15.311912	16.104305	17.498539	0.134007	0.04	0.080542	0.625437	0.253057	0.433545	6.715909	7.431323	7.083797	0.080614	0.199817	0.155649	0.445286	0.84675	1.339615
gene_AT1G08650	48.516804	44.059371999999996	46.759522	12.979669	14.219244999999999	14.232339999999999	15.343163	14.103606	13.989373	54.864028	55.484117999999995	51.815011	13.943201	11.770726	14.469918999999999	16.916826	16.091276	16.244808000000003	35.023624999999996	38.796060999999995	33.801753	11.227122000000001	10.504752	11.397381	17.066654	15.552756	18.159418
gene_AT5G06270	14.886678	14.138709	15.094812	7.547311	6.886253	6.682703	5.919861	6.848656	5.342725	9.334809	10.093906	9.093594	4.852943	5.549412	5.381173	5.647772	6.224113	5.529547	14.741897	15.529005	15.334184	4.991757	4.27853	3.978916	3.376564	2.982046	3.686304
gene_AT5G65030	5.331307	5.143049	4.35919	8.003918	8.734331	9.885308	7.666442	7.765426	6.28649	4.623346	4.344217	5.44483	8.887713	12.029047	9.333801	1.861358	4.396128	2.204008	7.484313	6.782373	6.360933	7.976669	5.340148	6.873923	4.283998	5.441938	5.544948
gene_AT4G20770	0.253359	0.233812	0.254569	0.64132	0.554894	0.59304	0.183099	0.529751	0.267636	0.636235	0.279423	0.138321	0.439925	0.225909	0.225208	0.400528	0.483829	0.227349	0.248371	0.310488	0.254267	0.378749	0.158892	0.397104	0.363074	0.204514	0.370867
gene_AT5G47000	3.053962	2.939857	2.869039	0.759159	0.582559	0.542971	2.807359	1.474493	2.374245	1.748891	1.660236	1.542309	1.200802	0.981064	1.490736	1.065583	2.819347	2.382068	0.856479	0.956513	0.635768	1.44212	2.362207	2.538722	1.288941	2.544509	1.668137
gene_AT3G61210	11.668536	11.380103	13.332085	6.349937	8.158416	8.673939	8.081048	7.332416	4.521149	14.946771	15.478158	13.227621	9.814985	9.111579	8.317871	7.648186	7.4481	6.815189	14.503668	15.559294	14.096623	7.518859	5.544654	6.245198	4.879705	5.257784	4.411336
gene_AT5G38000	7.406391999999999	9.235051	9.526928999999999	1.352217	1.259299	1.686903	3.108097	2.274903	2.611784	7.227418	7.253254	8.290184	0.901476	1.404603	0.911334	1.633143	0.9321950000000001	2.204432	4.558367	6.647575	4.893145	1.423518	0.848564	1.4235	2.05397	1.872817	2.06738
gene_AT1G32530	10.882205	13.349516	14.152964	16.214403	17.609716	15.055017	15.975663	17.745224	17.774023	11.134429	9.763085	10.972687	19.662292	19.984659	17.789536	17.029493	18.126179	19.884014	12.046504	11.293463	11.830181	17.72068	19.453171	20.250174	20.175533	19.936605	19.175613
gene_AT5G03210	2.095678	2.010156	2.831097	16.259753	17.696319	13.658667000000001	9.634258	5.123769	7.475414000000001	1.10875	1.3110249999999999	1.183967	12.775159	13.104644	9.629451	15.165793	14.424278000000001	17.137752	1.6961	2.592117	2.925781	11.518631	8.568116	9.656271	19.219151	19.939624	17.576082
gene_AT1G06530	2.541842	6.200014	0.0	24.798489	15.293702	8.482482	23.768694	27.682611	6.842979	32.514637	0.0	25.53804	0.0	6.841076	29.409597	27.875423	30.103203	30.971087	0.0	2.818888	0.565322	2.873554	29.534264	28.350216	0.560616	25.954454	15.796471
gene_AT5G12280	4.227802	4.293349	3.164338	2.454816	1.487951	1.690194	1.617242	2.1032889999999997	1.8526789999999997	4.010776	3.610198	3.6052619999999997	1.266745	1.023277	1.100808	1.4301439999999999	2.941182	1.8257379999999999	3.8280529999999997	3.270009	2.823049	2.0218059999999998	2.6966449999999997	2.7487019999999998	2.8712039999999996	2.578735	3.287028
gene_AT5G59490	8.351413	7.466031999999999	6.918283	50.541412	56.063271	52.969389	34.252248	36.503014	36.295286000000004	8.701562	6.729945	6.683757	52.4835	50.086795	52.692279	43.332895	42.740504	46.123026	8.447276	7.428789	8.686589999999999	48.718285	46.338932	51.896933000000004	52.930737	51.792537	52.497949000000006
gene_AT5G39840	3.244326	3.328581	3.01889	2.091196	2.351638	2.120686	2.944812	2.676834	3.460832	4.43406	5.085602	5.455026	1.189767	2.421078	2.196364	2.375257	2.062348	1.360301	3.674105	3.922358	4.428474	1.811178	2.263789	2.352281	2.306794	1.902087	2.362287
gene_AT2G21330	2.263196	2.1528769999999997	2.2856159999999996	0.119334	0.131617	0.271792	0.04935	0.339982	0.275644	2.123717	1.506837	1.667199	0.029532	0.170274	0.0	0.20465	0.16311399999999998	0.158133	0.164355	0.275353	0.279356	0.103862	0.221437	0.160659	0.139832	0.216574	0.243659
gene_AT1G77390	0.613159	0.239594	0.950578	2.054616	1.918323	2.241533	1.909964	0.702347	0.72272	0.70747	0.746801	0.60661	1.44018	1.857392	2.478317	1.61515	1.847926	1.407396	0.668653	0.603097	0.49301	1.643133	2.256562	0.889407	1.413476	1.309419	2.180172
gene_AT1G17830	1.43731	1.293115	1.290597	3.694504	3.675869	4.011482	4.191012	4.974656	3.451445	1.583865	2.158179	1.400893	3.460515	3.49478	4.136923	3.914192	4.003366	4.161821	1.838146	2.112676	1.854553	3.670707	3.964439	3.548387	4.006629	3.00111	3.679454
gene_AT5G46260	0.44086	0.308913	0.390587	0.21033	0.116965	0.022345	0.293055	0.084378	0.067679	0.350212	0.263726	0.203047	0.064141	0.065845	0.059297	0.082827	0.104764	0.114182	0.454259	0.453844	0.381296	0.046828	0.154707	0.210879	0.083451	0.039087	0.072873
gene_AT5G58360	3.363708	3.684405	3.270772	0.480314	0.501871	0.947138	1.196378	1.181381	0.980484	3.355002	2.634869	2.813221	0.566223	1.035391	1.079059	1.082146	0.936194	0.697708	4.478027	2.885838	4.360829	0.228524	0.587563	0.416707	0.680951	0.349972	0.651421
gene_AT5G50175	2.970458	1.7959	2.486541	4.271876	3.083663	3.775898	4.455142	5.247727	4.982813	2.717198	3.093967	2.245744	2.867864	2.569715	3.567077	4.527389	3.26939	3.566076	3.696879	1.615373	1.641747	4.770319	5.74948	5.265685	4.149024	5.654919	5.983583
gene_AT3G12920	15.936957	15.539263	17.62364	25.405743	24.887037	28.266987	28.640778	30.368921	29.713345	20.93091	21.631393	18.736776	24.125771	26.792088	26.220562	28.202063	29.128187	33.011917	20.550768	21.112764	21.464788	26.247309	27.061327	22.544037	38.342365	35.322117	40.680008
gene_AT3G27540	1.318383	0.781774	0.74278	4.370804	4.851217	4.905267	2.719643	2.453381	2.500427	1.255561	1.150751	1.235365	3.039802	3.356988	2.626868	1.814704	1.299623	1.704475	1.008269	0.92502	0.993072	1.197721	1.364421	2.487364	1.659628	1.46475	1.783259
gene_AT4G25310	3.6064659999999997	3.845649	2.688798	1.556254	2.971248	2.555098	4.220999	3.218663	2.988176	2.068179	3.242958	3.0062650000000004	2.247289	1.208445	2.382405	2.543926	2.405304	3.027855	2.746012	2.624472	2.12451	3.303913	3.74325	4.861504	3.887869	3.174218	3.791653
gene_AT2G36430	5.157287	6.106764	5.055974	1.990121	2.90344	2.161546	1.48924	1.829923	1.825145	4.787641	4.506634	5.406606	1.602786	1.882147	2.299242	1.206865	1.440407	0.94977	5.926626	5.851339	5.74562	0.813514	2.004119	1.506808	1.376767	1.114847	1.106025
gene_AT5G38820	0.604097	0.599223	0.490921	0.298106	0.59677	0.434767	0.356963	0.590981	1.469785	0.768311	0.348385	0.5772630000000001	0.721478	0.551513	0.432868	1.139772	0.680626	0.546044	0.931389	1.566295	0.93837	0.150287	0.254127	0.176092	0.466496	0.740067	0.177551
gene_AT3G25940	15.078805	14.419827	12.480173	10.63855	8.970629	6.448144	11.180261	10.843035	8.269925	16.991087	17.752695	16.900192	8.857113	10.289504	8.08855	8.489231	8.391127	11.093313	16.81485	12.610452	14.826812	6.817505	5.723873	5.683599	6.737962	10.593557	8.437025
gene_AT2G36380	133.842514	135.184616	133.327316	155.975952	155.793274	156.698318	180.329941	178.80072	177.453659	89.112862	91.605392	84.558907	171.414505	174.485214	171.575928	145.194321	147.099686	146.324829	176.220566	180.018753	186.2117	170.624542	177.60878	174.406967	139.042297	142.45433	143.798218
gene_AT3G53960	8.039868	7.543456	7.045307	8.298153	8.063238	8.271648	16.093426	14.131242	14.755397	7.125235	7.47409	8.057782	8.478983	7.514614	7.932938	9.04949	9.787091	9.577818	13.762663	13.060875	14.2477	10.006162	9.103365	10.167207	16.403467	15.401528	16.299463
gene_AT1G33612	0.705022	0.956817	0.786709	1.802891	1.587121	1.472688	1.343469	0.881009	1.533608	0.70561	0.703546	1.091505	1.2802	1.029358	1.272072	1.309917	1.327382	1.358662	0.596152	0.313558	0.77288	1.365621	1.706176	1.667206	1.377213	1.214152	0.768115
gene_AT5G05965	1.821317	1.362551	2.587457	0.669632	0.834577	0.451899	0.970954	0.648415	0.654688	2.17886	1.460222	1.676078	0.175579	0.337607	0.717518	1.37801	0.977013	0.617004	1.32964	1.979989	1.534294	1.06544	0.439132	0.726967	1.611899	1.319466	2.248866
Arabidopsis_thaliana_newGene_525	0.401143	0.257011	0.586964	0.97025	1.170625	0.361099	0.961395	0.43605	0.421129	0.823774	0.709838	0.70189	0.689216	0.613988	0.678292	0.525876	0.713108	0.664951	0.523004	0.979485	0.222296	0.711405	0.91271	0.288503	0.510529	0.333365	0.467343
gene_AT3G26700	8.313865	7.197773	8.350774000000001	3.3028	3.6437220000000003	2.619334	5.054027	5.821098	5.130314	9.511601	7.769986999999999	8.070275	4.879641	5.004437	4.186154	6.6028780000000005	6.603470000000001	5.557315	5.954268999999999	6.370045	6.658686000000001	4.046396	4.876343	4.4323060000000005	5.693256	6.926371	6.440347999999999
gene_AT4G20230	7.440697	5.988367	6.672560000000001	2.784065	2.9035450000000003	3.163976	6.126212000000001	5.027445	3.885243	10.027454	11.620236	9.476932	2.886311	3.063974	3.2391550000000002	5.252738	4.38871	3.7119299999999997	7.28007	6.42272	7.489988	3.642568	4.701393	3.976585	3.981133	3.6942120000000003	5.8221609999999995
gene_AT4G01890	0.551298	0.961708	0.916685	0.985512	1.037555	0.723564	0.036258	0.486185	0.095567	0.55322	0.502549	0.644467	0.645384	0.528453	0.867407	0.445864	0.333229	0.863515	0.440767	0.359954	0.30963	0.410195	0.825257	0.699538	0.687603	0.166256	0.36819
gene_AT3G53160	0.942806	0.52366	0.628247	2.028862	1.731106	1.801036	1.968164	1.705153	1.696366	0.867778	1.01399	0.88654	1.558701	1.841094	2.04297	1.903598	1.98043	1.386384	0.841727	0.687097	1.127865	3.018252	4.034571	3.319665	2.741154	4.914108	3.627525
gene_AT3G55060	4.889162000000001	5.193907	5.367292	4.46895	4.873318	3.9005699999999996	3.621159	3.9204399999999997	3.668987	5.937018999999999	6.3819989999999995	6.867433	4.001334	4.4799310000000006	3.8845259999999997	2.9031629999999997	3.772779	3.3555300000000003	6.334468	6.68985	7.316656999999999	2.319548	2.415245	3.252147	3.7267289999999997	3.135828	2.567684
gene_AT3G12145	2.019741	1.519861	1.963089	4.308278	5.391615	4.454193	5.555575	5.991097	4.545498	3.052451	2.771673	2.446235	5.665276	3.274167	4.481423	3.582313	3.917151	4.665404	1.919615	1.618163	1.772941	6.089981	4.434703	4.139807	5.572859	4.978104	4.672538
gene_AT3G44740	2.908299	3.9260450000000002	2.36211	1.6895440000000002	1.707387	1.433684	2.448062	1.963018	1.5699560000000001	4.002337	3.030769	3.699809	1.28063	2.0539199999999997	1.730943	1.828459	1.5152550000000002	1.8135839999999999	3.3651060000000004	4.069442	3.6479319999999995	1.2724060000000001	1.8449640000000003	1.4200540000000001	2.8464600000000004	2.16758	1.751518
gene_AT5G04760	17.509722	13.777517	13.447117	27.164221	26.62307	29.633442	22.197638	21.684879	24.25795	15.928246	11.616885	13.52387	27.973537	25.00547	28.579195	31.993465	34.694126	36.62014	20.799946	18.253349	20.995382	37.342251	39.174751	38.082592	51.558243	48.142498	54.232365
gene_AT4G18375	0.858102	0.922001	0.485117	0.414064	0.378032	0.431401	0.289706	0.54505	0.278728	0.519617	1.339763	0.566753	0.172075	0.423471	0.15988899999999998	0.380602	0.6775490000000001	0.409898	1.0972849999999998	0.893184	1.005616	0.48263100000000003	0.427371	0.163949	0.328743	0.292835	0.316636
gene_AT4G02720	16.054232	0.0	18.393627	0.0	0.0	0.0	18.07518	21.301186	19.703487	18.770782	0.0	19.252954	1.013409	19.965551	0.0	0.450114	0.0	0.0	0.0	0.0	0.0	4.84807	19.492142	0.223743	21.278761	0.0	20.247332
gene_AT4G02725	5.349352	18.192528	6.001237	15.194234	15.892040000000001	14.338794	3.800884	3.681595	3.7255510000000003	5.3374760000000006	18.12181	5.108783	15.38367	3.711981	16.110246	15.323604	17.355986	16.562811	17.512086	18.310778	17.62618	15.309155	3.771556	16.536167	4.377056	18.277682	4.352785000000001
gene_AT4G32480	41.116287	37.700859	40.281586	98.303772	104.893646	98.472122	86.542328	88.025223	85.164795	30.301792	30.671282	26.356489	90.054428	90.638153	95.263916	103.106316	107.147858	99.805901	33.861736	29.740606	31.064499	68.431923	67.106979	69.403412	57.786415	58.43576	58.616329
gene_AT1G55480	5.321332	5.022144	5.119537	1.169667	2.384096	1.423628	2.012355	1.658601	1.513459	5.19259	5.334124	4.819845	1.640221	1.653044	1.337869	1.127694	1.919276	1.519144	5.602469	4.508573	5.01254	1.297288	1.483052	1.39012	1.277319	1.104361	2.320751
gene_AT2G33847	2.683198	2.6725470000000002	2.7845969999999998	2.1610039999999997	1.3213759999999999	1.075083	2.081033	1.397162	1.5683010000000002	2.8161780000000003	2.296393	2.313076	1.53387	0.986748	0.49130399999999996	1.562733	0.844534	1.79155	2.224052	2.135716	3.857923	0.826367	1.006616	0.970147	1.204709	1.7128690000000002	1.371627
gene_AT5G57400	4.634221999999999	5.494096	4.804522	2.926562	2.74933	3.8617679999999996	2.57595	1.958088	2.085439	2.572599	2.787327	3.243033	3.064543	1.9418229999999999	4.874585000000001	2.643369	2.634413	2.664932	3.5530500000000003	2.428342	3.54305	3.136721	3.513048	3.0077070000000004	1.5102019999999998	2.258301	2.12714
gene_AT2G22920	41.188816	39.660213000000006	40.980616999999995	14.752373	11.626346	11.650514999999999	19.845134	21.237513	18.353659999999998	43.58942	38.621977	36.445816	13.580352	12.382823000000002	13.78731	16.371596	17.660491	15.359705	37.178028000000005	36.930705	37.103724	13.171932	15.759881	13.091707	15.119572000000002	18.000456	15.964294
gene_AT1G49750	1.258892	1.144363	1.474135	0.093042	0.419079	0.15493	0.272942	0.359187	0.661043	2.042786	1.624226	1.548372	0.251681	0.514904	0.363484	0.384752	0.39959	0.480648	0.942006	1.316212	1.116862	0.183505	0.290816	0.377956	0.801353	0.760111	1.185309
gene_AT3G27027	11.437213	12.529591	11.000393	3.81663	2.680965	2.810176	5.144508	3.000771	3.176609	10.049821	11.179924	9.42713	3.935477	2.671274	3.246233	4.888194	3.725806	4.696245	14.238702	10.688573	13.378923	5.390634	3.52251	4.430106	6.686367	5.935148	7.194294
gene_AT1G64910	1.257344	1.107956	1.020543	0.782088	0.395958	0.230717	0.566403	0.41822	0.538744	1.167956	0.906121	2.059062	0.456499	0.401997	0.288617	0.787748	0.321339	0.403054	1.448418	1.20064	1.25742	0.161518	0.383213	0.577678	0.339343	0.238154	0.342358
gene_AT3G47580	0.186538	0.050172	0.192182	0.07765	0.099266	0.059764	0.160442	0.212756	0.123197	0.295889	0.330252	0.28101	0.07738	0.100713	0.030389	0.029959	0.05218	0.036805	0.233796	0.324925	0.298129	0.205422	0.087807	0.253906	0.078559	0.221696	0.088488
gene_AT1G48930	19.156199	15.487293	18.506353	20.179058	17.766653	19.205269	21.75701	22.163343	22.577429	13.427895	12.991793	15.434046	21.611738	21.301056	20.110331	26.332644	27.837229	29.89254	13.592825	13.066802	11.2686	21.75428	21.691378	21.215204	22.566322	21.940287	22.27108
gene_AT2G35990	0.506701	0.177804	0.327361	0.449064	0.140215	0.18496400000000002	0.0	0.220359	0.0	0.39905599999999997	0.299226	0.448685	0.506262	1.145668	0.386015	0.165045	0.376359	0.328598	0.038294	0.237125	0.278049	1.8429280000000001	1.04071	0.734279	0.195339	0.14804699999999998	0.30168300000000003
gene_AT1G19380	6.49355	5.537882	3.631668	83.591179	79.109306	76.600708	60.988373	56.761536	61.420639	9.803235	10.106442	11.21247	86.366806	90.146889	85.738068	78.199188	67.310768	67.471115	8.089635	10.090178	9.743456	85.571976	86.496773	88.555359	81.360634	89.728516	90.998581
gene_AT1G74470	40.247192	42.164623	40.679562	13.897823	13.418363	14.125418	11.722359	14.649386	14.191586	33.08783	34.654041	36.027554	11.294153	10.942853	11.863321	13.300602	10.548494	10.842359	27.160189	28.998867	26.563398	9.069593	9.422417	9.700391	8.577759	7.971924	8.069389
gene_AT4G36040	98.933609	98.318169	91.457855	182.875977	175.409958	188.134933	154.299011	150.144882	159.338531	60.266365	61.245792	65.588272	188.081253	181.38736	191.793716	188.448578	169.995346	170.855087	104.747719	106.147636	98.873802	192.971313	189.608017	197.414139	160.466522	166.185196	160.771835
gene_AT5G25440	4.4199790000000005	5.421781	4.4148130000000005	8.742003	10.745654	12.090569	11.2688	14.717545999999999	13.322921000000001	2.3170669999999998	2.7301599999999997	2.6582879999999998	13.608518	15.793642	15.208428	10.453359	11.555312	12.231469	4.384116	5.27442	3.438687	11.48163	9.6565	10.512931	11.134585999999999	9.545838	10.550231
gene_AT1G15980	0.76342	0.696519	1.014688	0.231516	0.327632	0.150997	0.131085	0.194441	0.202299	1.077671	0.929243	0.966122	0.248055	0.315856	0.25778	0.5343	0.140694	0.301083	0.245877	0.549974	0.648416	0.320937	0.079536	0.128257	0.0	0.304466	0.117172
Arabidopsis_thaliana_newGene_1326	1.966025	1.182123	1.372672	1.430088	1.544275	1.125393	0.9703939999999999	1.0145359999999999	0.731836	1.289731	0.897014	0.7848849999999999	0.9045489999999999	1.4555159999999998	0.8951	1.0476189999999999	1.321506	0.603118	1.300098	0.995015	1.678508	0.378467	0.38009499999999996	1.09354	0.40333300000000005	0.377628	0.948342
gene_AT1G19650	1.891089	1.174172	1.718897	0.887869	0.842865	0.528162	0.9323589999999999	1.081361	0.743724	1.04394	1.067759	0.84439	0.874479	0.665645	0.865694	1.629791	1.2085839999999999	1.9813	1.3980350000000001	1.092459	1.192872	1.6436480000000002	1.769205	1.7912379999999999	1.996308	3.181628	2.18895
Arabidopsis_thaliana_newGene_1323	0.409512	0.48659300000000005	0.358037	0.78227	1.044424	0.657095	1.031649	0.936449	1.330737	0.434234	0.441008	0.442276	0.899576	1.2409620000000001	0.771677	0.845773	0.9297690000000001	1.190056	0.452993	0.5991	0.635169	1.0975489999999999	1.570706	1.4237419999999998	0.944401	0.798205	1.150566
gene_AT5G22630	47.619492	48.064735	45.428135	126.908325	124.33802	127.836899	90.121971	88.248924	84.369095	68.137062	68.294952	66.531685	83.327988	86.097214	83.822327	66.60627	70.341324	68.899353	73.474426	68.304375	72.180931	73.116348	80.946365	72.139069	93.372932	95.225792	86.806068
gene_AT4G37310	21.084513	21.351755	22.656565	5.156059	3.929629	3.245589	4.302453	5.605582	4.466773	14.912024	12.185304	13.551464	3.208689	2.11037	2.684474	5.24759	4.242178	4.831796	16.300148	16.972479	18.083517	3.245781	2.899163	3.435591	3.953074	3.290069	3.93969
gene_AT1G14630	3.726903	4.606983	5.6839960000000005	1.27378	0.881623	1.393225	1.997153	2.510064	2.468229	5.915072	5.425436	6.314205	1.330454	0.964338	1.371473	1.170679	1.661334	1.809923	3.605971	2.235392	2.105485	1.795523	1.765432	1.4228960000000002	2.0736850000000002	2.755428	2.674232
gene_AT2G37820	5.306823	5.648317	5.12315	2.867548	3.309367	3.167425	4.092898	5.547256	5.015501	2.496059	2.094549	2.139617	2.592618	1.600447	2.594895	2.434123	3.172534	2.182226	4.144702	3.519686	4.733367	0.847303	1.716763	1.12031	1.269739	1.507503	0.44712
gene_AT1G16670	9.736956	8.689281	7.880267	67.369423	65.693413	69.330215	42.343147	45.4888	42.254574	8.212599	7.876527	8.686994	53.751522	53.612446	51.527855	33.232071	36.990704	35.303425	7.626949	10.119733	7.608681	32.844643	32.239056	33.169262	22.269865	25.414627	30.279385
gene_AT5G24580	15.783705999999999	15.943902	15.062924	11.606527	12.183745	9.683836	22.895954	23.451968	24.927789	17.466892	20.194831	17.4814	12.792673	12.277075	12.313542	22.84442	24.548872	23.262144	15.908961999999999	17.313323	14.99442	13.74204	13.621751	11.80492	27.189633	27.121292	25.563194
gene_AT2G05310	4.192315000000001	3.35857	4.798636	2.363934	1.776583	1.4196369999999998	1.547554	2.31031	2.633842	4.091322	4.703412	4.1328119999999995	1.830884	1.410143	1.366258	1.408849	2.941614	2.803387	3.378104	2.882056	3.394586	1.096424	2.445054	2.186509	0.866287	2.7737800000000004	1.900558
gene_AT2G33170	7.194122	7.630984	6.547188	14.074549999999999	14.780114000000001	14.410542999999999	11.2279	12.126593	11.066543000000001	7.515148	9.18476	7.785418999999999	14.924789	15.732324	14.126629999999999	8.704502	9.085704999999999	8.845162	7.337651999999999	7.626592	8.255889	10.986925999999999	10.907395000000001	10.365126	8.203184	8.407793	8.944921
gene_AT1G68930	0.805592	0.796785	0.47368600000000005	0.854614	1.6556950000000001	1.4452349999999998	1.037407	1.174861	1.2043279999999998	0.913298	0.992333	0.765096	0.994815	1.481682	1.372528	1.057024	1.309154	0.77737	1.118175	1.109681	1.0864319999999998	0.8277430000000001	0.942936	1.207003	1.367101	1.249899	1.255732
gene_AT1G13910	3.8669700000000002	4.274439	4.691148	2.403684	2.316762	2.528523	1.8103049999999998	2.381037	3.110503	7.208082	5.976979	6.488375	1.213371	1.6633	1.1484429999999999	2.586535	2.484638	1.965334	5.325685	6.197799	6.084356	2.11386	1.122014	2.092266	4.1310020000000005	3.715429	4.4415949999999995
Arabidopsis_thaliana_newGene_643	2.203495	3.022549	2.578715	5.149475	5.842986	7.036293	6.907864	5.904478	6.005544	3.697641	4.398238	3.30482	4.209987	5.057119	4.306304	4.107823	5.511338	3.906547	3.174905	2.592117	3.591697	4.683064	3.199259	4.156335	4.233757	2.983783	4.53618
gene_AT1G15510	2.1881	1.717832	1.368349	0.738567	1.161556	0.611121	0.969021	0.70487	1.11008	1.742971	1.875268	2.039053	0.809861	0.679431	0.868622	1.379608	1.114414	0.884283	2.211663	1.686031	1.774204	0.657872	0.973044	0.765346	0.816386	0.866477	1.038391
gene_AT1G09970	122.374516	124.99440799999999	122.403159	183.960557	178.307186	182.21248699999998	232.670965	230.24887900000002	230.302066	111.448294	110.27508900000001	111.10700600000001	237.47380299999998	231.509051	227.525791	217.767383	214.377346	210.64207199999998	116.62371999999999	117.86980399999999	117.175637	263.937963	264.306293	255.399357	250.03307	260.752939	250.556808
gene_AT3G48460	2.189625	1.814025	2.61763	3.92164	4.183773	4.513777	6.68006	6.828618	6.433389	2.542381	4.024202	2.736479	5.187079	5.329229	5.884118	8.367083	6.277929	8.327215	2.008136	2.822773	2.142503	7.323291	6.886362	6.99038	8.936726	10.298235	10.118429
gene_AT5G61590	39.952278	37.049042	42.426704	17.786734	21.166582	22.042156	16.90254	15.441212	15.077154	24.143795	26.882368	25.674809	15.43978	15.149877	15.720072	17.664297	18.469032	17.456676	46.386616	42.544167	50.694843	13.523579	14.069862	15.334557	9.947922	11.443466	11.234274
gene_AT1G70740	11.810763	12.286163	12.797154	26.947205	28.252074	26.362641	11.486986	13.333979	11.182260000000001	11.116724999999999	10.616033	10.685361	15.119659	17.357037000000002	16.709572	9.790601	7.262879	8.860412	12.816833	12.604952	12.584654	8.594482	10.324091000000001	10.866373	6.478288	7.318648	4.758298
gene_AT2G01940	1.549157	0.846411	1.540892	1.876847	2.021016	2.621332	1.688495	2.844012	2.609832	1.861407	2.134823	1.677769	3.386752	2.873518	3.600259	2.440199	2.818703	4.049233	1.913972	1.281859	2.021016	2.840081	3.033404	2.640239	2.46385	3.775689	3.215569
gene_AT1G72450	6.162738	5.880153	5.526778	190.64385199999998	195.21192000000002	194.204824	108.140571	111.41659700000001	110.740714	7.8860719999999995	6.232298	5.709103	97.45222000000001	98.8871	94.398192	45.629008	43.73252	47.051505	8.975515	9.575576	7.2538279999999995	48.253933	48.261774	47.379396	23.2713	23.042741	25.036035
gene_AT4G02520	140.599014	189.996277	190.058533	420.380737	342.558807	338.551849	281.980682	357.909698	351.521118	99.302841	58.404385	62.775883	342.274323	312.971527	332.567383	273.886841	273.856964	290.611298	56.068382	49.239864	97.836868	342.873962	349.959503	395.894867	289.497681	231.421524	287.971191
gene_AT5G59750	1.97975	1.460904	2.5529409999999997	1.8253190000000001	1.2664659999999999	1.1599439999999999	1.7040909999999998	1.185517	1.222151	2.2951129999999997	2.776117	2.718393	1.670618	1.178194	1.506033	1.815245	0.546688	0.926513	2.1436080000000004	2.061566	2.22653	1.371224	0.927313	1.095846	0.9802080000000001	1.6585610000000002	1.2384789999999999
gene_AT1G36060	24.411518	22.991776	23.289562	7.637012	8.828752	9.622568	7.401515	5.709905	7.107156	27.425747	33.626644	27.124632	9.598442	9.855669	9.902006	9.063052	8.32202	6.799837	26.876143	25.512297	24.60755	9.842194	8.654976	9.00063	9.714103	8.631034	9.095724
gene_AT5G54140	11.904573	11.920891	11.97401	5.475325	5.521935	5.356354	6.766567	8.694877	6.970765	8.438482	8.639989	7.620193	5.608783	5.74221	6.292658	6.496929	6.47587	8.154657	11.188115	12.799584	12.120899	6.265364	8.68691	5.086283	7.258628	7.89014	7.54198
gene_AT3G54600	30.136482	28.1933	31.462067	13.553236	12.765291	11.260016	14.187955	16.358549	13.682931	42.596325	40.378304	43.923412	13.404647	15.806979	13.901941	10.847451	9.456245	9.741179	40.08712	36.115658	36.680058	9.842506	12.849026	11.095436	11.103853	11.082831	11.736736
gene_AT1G31490	1.736779	1.968948	1.246935	0.370171	0.626415	0.630377	0.734882	0.955217	0.985501	1.335336	2.099504	1.783083	1.410466	0.898675	0.611676	1.130357	0.892854	1.673684	2.398909	2.026393	2.637431	0.634953	1.423944	1.20185	1.177569	1.097362	1.703947
gene_AT1G30720	30.340046	31.8057	29.967701	63.308769	59.311615	62.509071	52.88147	54.1077	52.157421	12.34473	12.464358	13.871609	58.682259	56.744858	58.482452	53.404499	52.621582	52.557812	33.146442	30.784155	29.033972	46.013348	46.290665	46.956852	34.13303	32.467449	31.61396
gene_AT5G01820	26.19109	27.90612	26.263906	15.953155	14.758048	16.246311	18.979458	17.073872	18.38545	25.250011	23.485573	25.986567	16.552883	16.359188	18.778214	31.42473	26.168205	31.02817	24.858334	21.492506	23.137814	23.434216	22.441849	22.673267	41.997234	42.663204	39.971027
gene_AT3G13950	6.520881	7.193185	5.481116	6.225143	7.127219	7.35521	7.88949	5.973944	7.111879	2.749441	3.915272	3.95765	5.619044	5.48179	7.58359	3.20171	5.012671	5.179291	5.246847	3.819788	4.729561	6.302913	7.223883	6.358841	2.395649	3.574328	2.302119
gene_AT5G67300	30.363556	31.61743	32.978065	190.134583	187.461411	190.90657	152.871094	152.344696	152.990341	36.226643	37.380779	36.395557	149.542938	153.31781	151.299438	121.034508	117.599594	116.472725	32.986443	28.933329	28.00111	135.453476	141.386124	129.730255	120.002678	120.828033	121.665192
gene_AT5G26310	7.454043	9.566412	8.040498	1.887766	3.629271	3.279849	4.084638	3.777922	3.52386	8.737925	8.769309	9.012089	3.375008	3.426733	3.797667	5.026358	6.117996	6.110042	10.72718	9.198857	11.181568	4.012329	4.898625	6.613144	4.855262	4.759115	4.173333
gene_AT5G04370	4.751784	4.545646	5.498765	2.225958	3.414527	2.63111	6.088435	6.409961000000001	6.990757	6.18027	7.571522	6.034673	2.458169	2.9653029999999996	3.167049	5.451566	6.150322	4.861378	5.587534	4.219896	5.252103	6.5246759999999995	6.484312	5.495884	15.556695000000001	16.539807	15.391974
gene_AT4G25434	9.135149	10.118087	7.937964999999998	4.836595	4.833061000000001	4.19838	4.027504	4.700996	6.053755	10.490214	13.585653	10.722677999999998	4.251115	5.297134	4.969721	5.7763420000000005	6.359663	8.093374	7.822193	8.566621999999999	9.36701	5.867412999999999	6.2881730000000005	8.011802	10.597522	11.188093999999998	10.39871
gene_AT4G25433	0.0	0.137446	0.139102	1.374681	2.016992	2.324339	2.201983	3.503192	1.825209	0.084746	1.111099	0.281819	1.154015	2.394212	1.922192	3.482219	3.201081	3.175222	0.076384	0.318612	0.056474	3.966334	4.887112	5.70331	7.378639	7.346653	7.591481
gene_AT5G24080	0.23548	0.226501	0.075286	0.0	0.131346	0.014686	0.181438	0.227347	0.155825	0.223453	0.155144	0.231964	0.211055	0.109577	0.059004	0.913516	0.949441	1.177915	0.427341	0.339686	0.427032	0.583483	0.729868	0.5721269999999999	4.44104	4.427205	4.530367999999999
gene_AT2G24570	92.700356	95.528984	94.292374	27.41259	23.727484	24.364403	21.448317	22.673412	23.845003	64.334465	68.445984	64.902794	19.983299	22.800858	23.496241	17.048351	17.372137	16.655256	112.668755	105.258263	118.116104	20.400938	22.078865	18.29969	18.856936	19.439371	22.515385
gene_AT1G75100	1.482227	1.720795	1.809731	0.803815	0.829264	1.350523	0.807922	0.818424	1.069979	1.682714	0.977567	1.938451	1.049141	0.90506	0.532172	0.585722	0.895909	0.641754	1.987098	2.040248	1.865456	0.856806	0.762571	0.810695	0.857451	0.732344	0.722122
gene_AT1G72330	3.715537	2.829244	2.867644	6.846938	8.310476	8.912805	7.507029	6.902812	7.860973	3.418668	3.801973	2.96459	8.477123	8.084074	11.141053	8.800536	7.913284	7.19825	3.77634	3.729952	3.796718	9.104568	10.15603	9.493674	7.770257	9.160467	7.691723
gene_AT4G33980	0.625393	1.881462	1.333723	9.14232	7.576859	7.990719	9.731615	6.932968	7.689608	0.726483	1.21835	1.000664	9.139524	9.572316	9.981769	10.539625000000001	11.812334	10.726508	1.192749	1.2254369999999999	1.902693	9.010221	9.086231	10.720374	9.09553	9.876595	9.758948
gene_AT2G19990	4.811275	7.106281	4.880485	3.430885	2.792403	3.304993	2.319668	2.524973	2.301028	3.003632	3.709795	3.198707	3.641428	4.484655	3.034948	2.189661	4.087214	1.903561	6.423742	5.438608	3.696529	1.125337	2.56502	1.447568	1.930226	1.076003	0.972751
gene_AT4G33985	4.221939	4.155149	3.991968	13.484572	12.905297	12.292633	9.560229	8.521066	9.317388	4.621669	8.084687	5.219412	17.713278	10.824866	10.925856	10.245333	10.006823	12.998568	3.534715	5.675827	3.708431	14.026282	16.716814	14.345635	16.292521	16.343943	14.073156
gene_AT4G04450	2.281054	3.535408	3.411159	0.888613	0.870464	1.0932279999999999	0.736568	0.671147	1.211878	1.868162	1.730828	1.666489	0.772295	0.518357	0.965631	0.606147	0.639401	0.419518	2.368083	2.098543	2.78668	0.580854	1.3305150000000001	0.698505	0.310835	0.543289	0.628318
gene_AT1G19715	10.973866000000001	10.250478	11.211553	7.654991	6.231759	6.674795	6.49334	5.954959000000001	6.247094	18.564152	17.700300000000002	20.599266999999998	7.01396	7.530164	6.617719	6.099112	5.541687	5.310397	16.898544	16.365417	17.897727999999997	5.058934	4.092801	5.58927	6.717104	5.677364000000001	4.948994
gene_AT4G08170	7.295784	6.805904	6.949146000000001	11.536658	10.672851999999999	13.466164	12.07624	11.613582	12.123391999999999	8.736896	7.9661219999999995	8.313063	12.804333	14.643546999999998	15.347382	15.238768	14.105037	15.355125000000001	7.171662	7.199433	7.37967	15.783401999999999	16.512807	17.223624	16.347683	15.841082	15.990593
gene_AT1G59660	4.364719	5.068116	5.011943	6.972141000000001	6.716191	6.596398	5.364236	5.3849409999999995	4.9314	4.67715	4.955672	4.737638	8.454311	8.281215	8.341755	5.730092	6.41636	5.764644	4.668092	5.573638	5.581226	6.244483	6.5729049999999996	6.73385	6.512147000000001	5.847056	6.31205
gene_AT2G47180	128.723557	126.053825	127.903046	45.437881	46.611984	46.523987	68.64518	62.185738	67.42469	109.812996	115.840508	112.780296	57.435436	62.728008	59.59396	82.985367	83.971489	82.25428	92.996986	90.25489	95.671959	88.618149	86.284622	84.170349	102.528175	102.566093	101.054367
gene_AT2G35260	8.657244	8.451962	8.519421	0.753814	0.790237	0.795504	1.932548	1.564279	2.480431	8.145337	7.054819	7.847766	1.219414	0.806089	1.191661	2.106909	2.403005	2.248855	4.671019	5.50959	6.812964	0.904836	1.32373	1.723415	2.447483	2.594167	1.793689
gene_AT3G49550	11.388259	7.757676	10.052954	12.738956	15.945958	11.403349	11.10954	11.819471	14.610306	11.533819	11.207575	11.199442	12.025907	13.519935	9.849813	18.286486	13.867146	14.008616	7.550379	6.998103	9.786853	16.385645	16.462162	14.191103	13.825776	15.212597	13.237549
gene_AT4G19670	28.846139	27.902129	29.149943	12.581465	13.754355	13.484701000000001	15.382772	15.375313	15.664717000000001	24.406553000000002	24.293086000000002	24.209058	15.177006000000002	15.936007000000002	17.014920999999998	18.629567	18.173073	16.631527	28.401485	27.985167000000004	30.843375	17.279685	18.327185	16.54147	16.654142	18.978779	19.734859
gene_AT5G60350	0.079216	0.206579	0.145597	2.540031	2.088115	2.513838	0.465868	0.904855	1.319413	0.0	0.136065	0.455812	1.266155	2.194235	1.685338	0.7303630000000001	0.604704	1.304537	0.224533	0.201461	0.117449	1.88924	2.092888	1.184729	1.111447	0.8555969999999999	1.133094
gene_AT5G15840	0.323855	0.531559	0.180139	0.353198	0.388226	0.232994	0.549242	0.429786	0.7383919999999999	0.363788	0.199185	0.289933	0.752498	0.42846700000000004	0.7076359999999999	0.262362	0.117695	0.336186	0.530503	0.207355	0.28739899999999996	0.24230000000000002	0.591769	0.566924	0.648406	0.648433	0.33337300000000003
gene_AT3G28580	0.779965	0.69017	1.648822	18.234919	18.643522	18.004179	15.11937	18.322132	15.106179	2.094326	2.628216	1.757346	17.019785	18.822865	16.710625	22.915813	19.669548	21.423973	1.730891	1.322677	1.185217	21.903719	23.552689	21.342432	15.78507	16.94908	17.3707
gene_AT3G04030	4.2609960000000004	3.0266589999999995	4.013897	0.743305	1.16274	0.710228	1.117775	1.458451	0.732067	4.281849	5.5152339999999995	5.479462000000001	0.885352	1.5972250000000001	1.097976	2.026272	1.237144	2.642666	3.647196	2.6441710000000005	2.729874	1.530543	1.744777	1.657347	3.509516	2.779483	2.916371
gene_AT3G02245	1.583475	1.273116	1.462048	1.593455	2.139489	1.513953	1.40498	2.635775	1.9773	4.247859	2.199764	2.196866	1.323612	2.851289	2.647735	2.232301	2.453303	3.679052	2.369858	1.582308	1.8397	3.282359	4.076944	4.423433	3.208263	2.777981	3.032165
gene_AT3G29185	5.870414	5.701863	6.0242320000000005	3.506412	3.0913649999999997	3.497694	3.385841	3.144521	2.63846	7.639524000000001	6.311472	5.7367729999999995	3.138131	2.660453	2.29918	2.383269	2.943633	2.5202649999999998	5.7357499999999995	5.982834	6.489031	2.1527640000000003	4.034473	3.2866079999999998	3.2503130000000002	2.608538	3.366266
gene_AT2G18700	23.871248	21.567282	24.5791	45.522793	43.827888	45.597546	32.3004	31.618513	32.11483	17.06303	15.58723	17.773142	54.892426	57.768578	55.272869	42.205173	43.512924	45.678696	28.041498	27.413977	26.45937	59.623123	61.752552	59.527431	64.164444	66.067101	62.516075
gene_AT1G64890	6.209992	5.082679	3.873284	6.859196	5.117239	6.035243	7.547698	5.353415	6.267581	5.83412	4.035406	6.156971	7.446344	6.05556	7.592445	7.86309	7.32959	7.171682	4.986551	4.470304	4.856267	9.873781	8.345715	7.787795	7.390735	7.757843	8.033262
gene_AT1G64760	3.652025	4.357095999999999	5.1167549999999995	11.904928	13.406300000000002	12.437259999999998	9.074613	10.552377	9.577228	7.113145	7.25995	7.459803	12.850875	12.034569000000001	12.733419000000001	9.837439	10.451842	9.357293	6.556756	6.815918	6.319717000000001	12.02989	12.413165	12.069818999999999	12.198677	10.653718	12.486953
gene_AT4G35270	3.838242	3.879671	3.771217	1.449408	1.351515	0.690479	2.9063600000000003	2.615246	2.444158	4.170636	4.222844	5.319426999999999	2.011089	1.926019	1.41307	2.677175	2.7070030000000003	2.659917	4.501104	4.5492159999999995	4.151667	2.057667	1.654027	1.736742	2.716888	2.5233980000000003	2.322033
gene_AT1G78050	11.66718	10.623709	14.337741	13.298098	12.234871	10.587646	20.496195	21.739733	19.920252	12.017467	12.41615	13.7851	16.289558	15.261215	17.143656	22.81731	22.273159	24.224398	14.847401	12.63064	13.98437	21.465239	21.851259	24.597551	35.805061	37.354298	39.174511
gene_AT5G11650	22.637089	23.064899999999998	24.912546	75.699749	79.853958	82.923142	60.175264999999996	61.732816	60.55701	18.383628	20.927755	18.377774	75.36401500000001	71.722117	78.03136	54.550363	58.244417000000006	56.27434	29.386673	26.814504	27.283149	78.446985	74.523334	77.236649	59.022463	58.203644	61.560384
gene_AT5G62220	6.444396	6.129111	5.801101	3.803126	3.015385	4.557271	4.039717	4.20627	3.783132	10.221045	9.423085	9.478665	4.899057	4.144022	3.329861	6.521037	6.796605	7.040541	5.855966	5.547848	6.086925	5.388336	5.440965	5.947542	8.305531	9.1512	8.936569
gene_AT2G40095	24.50058	21.518416	21.640096	28.767844	26.316109	28.375100999999997	28.807314	31.289686	27.584342	15.174708	15.976581	15.601258999999999	25.582495	27.49472	27.999843000000002	26.184704	30.026224999999997	24.815658	23.500691	26.033454	23.521250000000002	26.071666	19.556997000000003	24.744052000000003	26.11859	26.411866	23.345613
gene_AT1G15820	42.173626	34.208572	40.017448	11.655265	9.830248	9.870293	12.436663	11.672952	10.960336	34.140125	31.949549	29.20998	11.594118	10.432311	11.309787	12.602346	10.936132	13.013677	22.823803	20.227253	19.553316	7.593309	8.993702	9.967352	10.658039	10.219124	10.562546
gene_AT3G60550	14.340845	15.298232	14.033096	6.379782	6.682992	6.111417	5.58709	6.103731	7.648312	17.985834	21.251404	19.979982	5.459856	7.837614	6.495981	5.47739	5.712586	6.501913	11.278534	12.838966	10.048166	5.731019	5.11844	4.227953	5.574156	6.56138	5.746055
gene_AT3G07090	127.073915	124.39361699999999	129.33916	105.102782	111.53683799999999	107.233876	91.366683	86.43379999999999	85.796123	100.275694	98.26147499999999	108.426029	124.964748	122.818921	127.982705	111.32804999999999	114.331384	118.26652	80.865944	79.263796	75.02915800000001	135.10215	137.379881	140.044601	135.366756	144.744788	143.19572599999998
gene_AT3G10113	5.77589	6.351115	5.117549	2.455204	2.047348	2.413903	0.620161	1.726217	2.071104	4.083328	4.023196	4.68815	2.578566	1.650713	2.498587	1.734276	2.500176	1.566445	5.085515	4.982709	5.171152	1.886677	2.444512	2.145226	2.335716	1.804593	1.752701
gene_AT5G50240	1.201127	1.5840589999999999	1.844454	0.45133599999999996	0.577939	0.824036	1.041701	1.096158	0.895908	1.634513	1.086326	1.352155	0.230243	0.555349	0.245573	1.0108300000000001	0.782214	0.675353	2.229526	2.7325950000000003	2.345548	0.355023	1.489047	0.674024	0.7266760000000001	0.468235	0.16482899999999998
gene_AT3G28917	1.384772	1.181672	1.922041	0.337279	0.782385	0.593498	0.461102	1.485918	0.73668	2.196329	1.855417	1.78324	0.951529	1.513424	1.527764	0.698934	0.728698	1.56872	0.993113	1.909901	0.73072	0.67197	1.146357	0.912135	1.182256	1.147271	0.754783
gene_AT1G67520	0.792319	0.75322	0.626455	2.3852409999999997	2.011025	2.3496930000000003	1.940658	1.7288700000000001	1.9671130000000001	0.6409830000000001	0.321716	1.091125	1.657229	1.512681	1.589968	1.207853	1.343624	1.370949	0.867113	1.217918	1.007423	1.060203	1.633637	0.984311	1.198221	0.848889	0.682569
gene_AT1G20650	8.933862	7.64887	6.459795	2.513982	3.139369	2.961525	2.758974	2.362507	2.595366	6.903943	6.872235	7.599076	2.934128	2.22811	1.768343	2.485638	2.823356	2.252678	8.663647	7.393356	7.687216	2.534884	2.224157	2.493927	2.657642	1.774933	3.435283
gene_AT3G51680	1.48251	1.169702	2.748758	2.818575	4.850519	2.903172	1.633358	1.664408	1.618609	1.288611	1.425049	1.518033	1.997322	2.311897	1.820855	2.487411	2.598515	2.806989	1.865167	2.137359	1.413149	1.842985	2.851048	1.931808	1.893728	2.835951	3.200196
gene_AT5G47530	8.376101	9.629015	9.989977	3.375348	3.810067	3.747743	5.617181	5.97021	5.357913	6.861492	8.902297	8.791446	4.898591	7.022864	5.344223	10.423908	9.75375	11.460773	7.801619	7.626192	8.080029	9.43042	9.830078	9.274515	14.314024	16.687502	16.681093
gene_AT3G52480	20.440311	21.131126	18.950769	7.491987	7.50758	6.541342	7.347661	5.792541	5.757865	14.013926	11.002839	13.584175	8.072317	8.637247	6.756783	7.849072	7.069024	6.742182	16.092768	18.202337	16.219666	4.869717	7.112794	5.85613	7.841311	6.673502	6.670282
gene_AT5G56160	2.8601039999999998	2.713266	2.9609599999999996	8.7646	10.144813	8.677072	10.797115999999999	10.395458999999999	11.943681	2.3151300000000004	2.506617	2.947822	12.351454	12.868205	11.32843	13.083362000000001	13.929152	13.912321	3.0481409999999998	2.805184	2.492194	11.244976000000001	14.166278000000002	12.538374999999998	9.742193	10.183523999999998	13.19993
gene_AT2G38940	55.777683	57.854626	57.365421	7.685747	7.275337	8.462534	11.345949	12.416807	11.694971	32.123596	32.201305	30.851097	8.914934	8.167089	6.92283	11.026105	10.626496	9.337765	30.955986	29.268251	29.375364	6.067216	3.765381	4.193805	8.592324	7.651734	7.617774
gene_AT1G33170	14.745882	15.872146	14.469806	7.211263	8.889842	9.176359	11.471199	12.600296	12.241748	24.632475	26.026667	23.399336	9.137802	10.618807	9.835773	11.128188	10.108401	9.474949	17.316624	18.754812	17.881935	8.749891	10.592162	8.662136	10.307718	11.016015	10.929544
gene_AT5G02090	29.918766	25.785515	28.779501	8.852635	9.802883	7.338737	11.538827	10.832945	12.04118	15.177446	14.450078	15.616064	10.425746	8.528933	11.545683	17.941536	14.451035	15.901546	28.064526	26.033237	26.016043	12.008218	12.090428	11.640141	14.19716	11.728375	13.278747
gene_AT5G04550	22.863726	21.501730000000002	22.936120000000003	43.884015	45.088049	42.497246	37.754526	40.299606999999995	40.609617	25.435303	25.173517	27.726605	43.124019000000004	44.788689	43.446051	38.137722	39.55223	39.230922	24.949674	29.10859	26.661921	45.856603	45.406981	43.929975	40.986126	43.33437	42.110546
gene_AT5G05600	64.71504399999999	70.616259	67.59486	199.72554	203.194012	197.3741	198.44109899999998	190.07500100000001	195.33403800000002	34.377282	33.121419	33.342602	255.687855	250.244041	250.220022	194.95517900000002	190.584042	187.4091	50.693767	55.191416	51.912947	299.83417199999997	321.00874400000004	307.996178	215.964877	215.042874	216.66988500000002
gene_AT1G08230	3.666498	2.9342159999999997	3.214723	4.855628	3.2448280000000005	4.761265	3.146153	4.052566	3.689322	3.7202600000000006	3.67225	5.413855	3.4428609999999997	4.1771650000000005	4.3458380000000005	3.771611	3.850347	3.7892010000000003	3.3366050000000005	3.044565	3.1197840000000006	6.314564	5.15752	4.480411999999999	7.579848	6.974581000000001	6.899059
gene_AT5G61250	25.327174	25.235680000000002	25.918854	16.557527	15.968815	14.817378	16.493888	14.906393	15.721436999999998	13.840183	13.948502	13.15645	13.802465000000002	14.607315	14.046804999999999	11.690138000000001	12.620058	12.137532	29.470827999999997	27.427954999999997	26.22784	11.150799	10.276966	9.872987	8.875026	8.907403	7.359491
gene_AT4G33160	8.256530000000001	7.537022	6.887753	2.5810709999999997	2.811438	3.1500690000000002	4.227335	4.620822	2.912818	7.408285	7.790706999999999	7.187845	2.591944	3.374267	3.168917	4.3933029999999995	3.632933	3.148179	7.216386	8.98522	8.438494	3.520114	4.542994	4.364898	4.112556	4.107407	4.3493699999999995
gene_AT5G49870	0.889922	1.163669	1.211228	1.50156	1.203874	1.496223	1.9617650000000002	1.572927	1.9903019999999998	0.988907	1.3866200000000002	1.184693	1.090837	1.754174	1.9685679999999999	1.890177	0.759469	1.376464	0.527347	0.504424	0.652734	1.100425	1.219093	0.572314	0.592361	0.424104	1.002048
gene_AT3G57940	6.534894	6.611996	6.35931	4.679163	5.078822	3.371566	6.638611	6.483684	5.676013	9.212316	9.449104	8.746199	5.252371	5.522095	4.967635	5.37886	5.088943	4.44365	8.899611	7.976374	9.541007	3.314109	4.100628	3.811762	4.606773	5.014468	5.072577
gene_AT5G42200	4.304011	2.583227	3.179603	1.596618	1.886887	1.455907	2.213346	2.344073	2.225703	4.946012	4.237314	4.449522	2.665953	2.511555	1.618638	5.026318	6.008678	7.302077	4.259346	3.989265	3.655467	2.913284	3.654496	2.993238	5.701751	4.616131	7.499485
gene_AT3G45660	0.9278120000000001	0.673708	0.498735	0.76552	1.055822	1.041234	2.036363	1.092774	2.157484	0.17522700000000002	0.415952	0.763301	1.195523	0.95189	0.9657640000000001	1.077522	1.50605	1.894022	0.698396	0.710634	0.985553	1.4911819999999998	1.245975	1.941877	1.326144	1.540622	1.224928
gene_AT5G38420	1.152352	1.513864	1.682228	0.0	0.0	0.0	0.0	0.0	0.0	1.375485	1.00866	0.978474	0.112367	0.057096	0.061922	0.0	0.0	0.0	0.0	0.0	0.0	0.258975	0.191172	0.266757	0.0	0.0	0.0
gene_AT2G30360	35.537476	36.682049	33.793808	95.521484	101.476929	97.978645	75.767616	75.985634	79.304657	29.471432	29.612785	31.548092	96.534492	94.513359	95.492767	97.001518	95.812027	98.534325	34.047897	37.666458	35.727142	103.445915	99.228287	99.601265	114.262917	117.713219	113.671898
gene_AT2G14510	1.431736	1.912148	1.752558	2.529068	2.997572	2.6208389999999997	2.818174	3.50767	2.722305	1.27976	1.141196	1.039122	2.711083	2.000771	2.8199050000000003	1.781093	2.009676	2.134171	2.209771	2.019293	1.659746	1.421372	3.049251	1.546975	0.901583	1.256974	1.346515
gene_AT1G01380	2.15183	2.264587	1.790435	0.701667	0.38734799999999997	1.467506	1.9025560000000001	2.169448	1.5210320000000002	3.316575	3.922705	2.325204	0.825095	1.044578	0.630523	1.8621670000000001	1.551815	2.470839	1.520097	2.286389	2.079353	0.0	0.7668189999999999	1.48682	0.86357	3.034889	1.102661
gene_AT5G20130	16.360639	13.293759999999999	13.879269	8.222036	10.108308	8.594968	10.333106	8.262306	8.310352	22.711035	17.875126	19.161831	7.178228000000001	7.329445	9.123904	8.968783	7.891088	8.487819	14.604026	12.256143	12.356758999999998	7.40968	7.603642000000001	8.25308	8.734456999999999	9.993361	9.856191
gene_AT1G73780	1.881483	2.180995	2.741732	2.103591	1.890033	2.142115	1.473806	1.926792	1.575322	2.641248	1.633859	3.823828	1.289724	0.715371	0.535762	1.262775	1.249182	1.603267	1.25576	0.717085	1.09953	0.882552	1.546523	2.26894	1.063642	1.503514	0.416779
gene_AT4G28250	194.320657	191.57651	190.372605	34.609539999999996	30.799891000000002	32.494741999999995	90.69209099999999	88.05277699999999	88.713139	288.869081	297.193191	287.965772	34.508986	35.491544	35.457911	61.49537900000001	58.181701	57.719848	209.0607	207.614013	214.40260999999998	41.137133	42.799383	40.378794	58.62724	61.814417999999996	59.407823
gene_AT2G31540	2.219986	0.775809	1.262591	1.417148	2.282644	2.003461	1.139453	1.367522	1.091475	0.780455	0.68149	1.07624	1.763815	2.109204	1.852374	1.139964	0.820093	1.819085	1.169938	0.66254	1.112323	0.953941	1.042453	1.040381	0.509791	0.650551	0.72963
gene_AT3G51890	13.235821	15.230288	14.479795	21.164246	19.095324	18.966053	19.64222	20.274918	21.849756	10.434187	12.334499	9.249183	21.798122	24.097086	18.378447	24.509138	26.402559	23.853489	14.69102	15.535527	13.806988	23.170807	25.736364	22.970366	25.466604	28.692307	29.356268
gene_AT1G79520	6.012283999999999	7.329554	6.001271	1.948379	2.539429	1.633651	2.45135	3.469925	2.895346	7.178038000000001	6.926474	7.395198000000001	2.870314	1.563423	2.841001	4.0644290000000005	3.391944	3.3387780000000005	6.634162	5.198548	5.720096	3.242785	2.821212	3.276384	4.781451	4.839817	5.110194
gene_AT1G34760	6.09836	5.091601	4.257766	5.4733149999999995	4.040578	4.152479	6.1801449999999996	4.600917	6.114284	4.641152	3.813902	4.714607	4.873127	6.126697	4.8037529999999995	6.38718	4.654	4.786451	9.393584	9.315612999999999	9.89917	3.375723	2.323095	2.471526	3.9064579999999998	3.638675	4.24699
gene_AT4G05200	32.523931	30.604978000000003	28.465882	11.071014	11.403512	10.839798	16.542777	14.670324	17.019373	14.471112999999999	14.694904	14.315517	8.863811	8.697819	9.481704	12.573218	12.21764	11.070501	23.862969	25.057133	25.861423000000002	9.603116	11.205632999999999	8.208549999999999	10.373968	8.513905000000001	9.040342
gene_AT1G62810	15.815331	15.668512	15.840052	29.338732	26.758926	28.124378	22.662523	22.002197	24.461914	12.899969	13.497207	13.541921	27.001211	26.966143	26.865105	20.159597	21.853155	21.272871	12.464214	14.176733	13.374314	27.536991	26.761749	23.822763	19.373428	19.438416	21.172062
gene_AT2G41870	8.731956	8.170382	9.627677	9.141444	9.013152	9.224734	8.581936	6.911289	9.265016	8.175205	7.381092	7.784032	10.148991	10.854927	12.35615	17.674168	14.500273	17.72562	7.264	7.364466	6.537923	12.635499	13.140833	13.103312	17.375282	20.075554	18.912979
gene_AT4G30530	113.952591	111.859047	113.049416	282.026337	271.664703	288.753113	269.043915	284.457275	267.218842	139.692841	138.010361	136.847839	279.640228	287.17514	294.145294	306.029968	281.950928	295.536133	129.873352	141.641251	130.518173	381.329529	393.562225	384.332367	391.295563	388.871613	395.885193
gene_AT2G37650	2.6909929999999997	3.411881	2.362205	2.143279	1.901564	2.459871	2.582692	2.594576	2.735614	2.938019	2.344141	2.088201	2.964458	2.110407	2.584353	2.459956	2.591992	3.3618390000000002	1.822557	2.576365	3.198622	3.858682	3.537135	3.190646	5.548847	4.760727	4.557968000000001
gene_AT1G51890	8.8521	7.227337	7.908047	10.886555999999999	9.916705	10.803137	13.515452	11.58027	15.478447000000001	4.376093	3.7018899999999997	4.53508	9.369207	9.335776	8.838658	7.101835	7.432275000000001	6.643142	7.958532999999999	7.916615999999999	7.939992000000001	7.720143	7.48629	6.52568	4.239694999999999	4.9983900000000006	5.125166999999999
gene_AT2G42010	12.848690999999999	12.974767	12.980484	24.171017	23.168072000000002	25.305724	23.119757	22.400539	24.138063000000002	11.723270000000001	11.760765000000001	12.481256	25.890524	27.422934	26.453623	24.321820000000002	25.365782	24.870582000000002	11.437111999999999	13.080108000000001	14.757311000000001	25.611052	23.317936	23.634537	21.716067	21.954281	22.235977
gene_AT1G17665	0.991557	0.707798	1.097128	4.278961	3.680485	3.108721	3.364473	3.743418	4.21807	1.316496	2.547171	1.700525	4.314426	5.500062	4.449379	4.426228	4.301693	4.342882	1.279206	1.25227	1.073858	5.80491	5.093896	5.835652	4.313765	4.756447	5.451593
gene_AT1G49320	17.815742	17.977398	17.19973	8.801082	8.421359	9.637063	10.57813	10.886141	9.607901	10.907341	13.573364	12.761806	5.561058	7.048151	6.531507	7.992714	8.92649	7.782412	16.366476	16.914217	15.883873	6.904157	4.791963	4.149748	7.620545	6.493998	7.249948
gene_AT3G02555	8.583549	7.371711	7.698039	6.922072	7.895702	7.897523	11.012473	12.254276	10.766359	8.874842000000001	7.276643999999999	10.433603	14.553139999999999	13.44651	11.216645999999999	14.717319999999999	14.389173	14.287326	6.678456	8.762422	8.49947	15.253877	13.370239999999999	13.260356	9.918683999999999	10.372190999999999	11.853569
gene_AT3G02550	9.609612	9.984958	8.85423	70.921951	70.699867	71.532051	128.962997	131.636887	124.398338	10.619014	9.779429	10.050856	137.927338	143.347031	132.752472	178.454102	175.972595	181.26384	7.252115	6.782608	6.328853	138.687958	141.55986	136.75943	63.977459	66.069748	67.868843
gene_AT2G35658	0.6105700000000001	2.191953	2.904172	7.405116	7.2385019999999995	8.598719	5.592855	6.611757	4.656904	1.886256	2.123891	1.705003	5.157326	6.931438	7.006643	4.108118	5.237026	4.024685	1.087061	1.535237	1.915222	6.129847	2.72666	3.562144	2.559202	3.445501	4.021074
gene_AT5G66780	1.286761	0.264046	0.5348809999999999	0.88816	0.9476819999999999	0.5874119999999999	1.763981	1.297486	0.659782	0.442999	0.683173	0.6498430000000001	1.044601	0.5728110000000001	0.319166	2.175375	2.233765	2.105834	0.537743	0.555269	0.507196	3.066559	3.009041	2.5273440000000003	3.6947200000000002	4.330064	3.742169
gene_AT5G67430	6.012744	5.581267	5.260187	0.720629	0.782793	0.643136	1.987778	1.5690709999999999	1.130719	2.224258	1.988065	3.239846	1.169554	0.907368	0.7158979999999999	2.633311	2.054646	2.81892	3.020909	3.8732640000000003	3.819655	0.865579	1.388545	1.206135	1.305442	1.237929	1.4058380000000001
gene_AT2G05180	2.39446	2.562793	3.240839	1.938171	1.864734	1.124774	2.696834	1.697951	1.781025	2.502375	2.419791	2.021801	2.457401	1.449175	1.770385	1.471173	1.623235	0.895253	3.600824	2.673674	1.720863	1.749232	1.787198	1.713181	0.796219	1.443924	0.875643
gene_AT4G12410	0.817501	0.334415	0.461306	0.880952	1.722856	1.203057	1.965322	1.532781	1.197084	1.066504	1.096151	0.657347	0.804882	0.850807	2.57254	1.387672	1.373426	1.412858	0.441178	0.358314	0.734055	1.127126	0.531119	1.216398	2.95397	2.098712	2.344896
gene_AT5G23000	1.602293	2.033668	1.491527	0.833009	0.666722	0.66242	1.562215	1.917724	1.043223	2.710739	2.135389	2.617218	0.749113	0.927406	0.845782	0.910721	1.182212	1.393233	1.921938	2.500911	2.01106	0.98972	0.954867	0.721476	1.232666	0.715965	0.816331
gene_AT5G65140	3.325614	2.567799	2.183507	4.066419	4.024007	4.3066320000000005	7.391909	7.336218000000001	7.8663039999999995	3.6290649999999998	4.38106	4.126835	6.234341000000001	7.114833	6.977474000000001	7.425261	7.800560000000001	8.285306	5.1507819999999995	5.410019999999999	4.558582	10.365762	10.11232	9.875598	13.157080999999998	13.416006	12.793779
gene_AT3G23810	154.725189	160.872467	163.724274	59.440102	57.146835	55.109135	78.241425	79.464012	76.904945	242.48735	236.197449	246.430328	60.208508	56.290352	55.281693	83.918648	75.650192	82.32077	197.460602	202.606262	201.932297	52.989716	52.813911	58.186264	84.095345	83.326363	84.119896
gene_AT4G15990	1.205319	2.01284	2.448259	11.645293	8.758142	12.548825	5.034033	4.154355	6.855245	1.868049	1.090814	0.557308	11.520762	12.645252	12.129881	9.628211	9.505384	7.795716	1.183815	0.530113	0.261524	9.382463	9.176159	11.621081	6.616096	7.443793	8.079979
gene_AT1G49660	52.769798	50.83086	50.851242	28.673433	26.31097	25.460512	26.843908	27.93087	23.346249	59.743031	55.313126	61.21302	26.219639	27.317108	29.224821	24.490154	24.760927	25.270229	54.050671	53.121799	48.887764	19.273878	18.66127	23.099243	24.535313	24.720221	27.517017
gene_AT1G80610	9.997429	9.529744	10.15027	20.705832	21.755997	22.536655	12.904773	13.586052	11.800327	10.196465	12.076936	11.541895	16.396879	14.272998	17.83354	12.857033	12.068424	13.913111	12.279288	11.248915	11.185606	16.611141	13.863132	14.468181	13.137279	14.115932	13.510293
gene_AT4G29440	4.571556	4.623975	5.105452	11.970766	11.985293	11.952353	11.418591	11.644627	10.733001	5.517147	5.979467	5.382581	13.857944	14.260157	13.238062	10.420598	10.69417	10.299423	5.803939	6.757465	6.246911	13.044068000000001	14.589137	13.262704	9.971948	11.61188	11.406986
gene_AT1G14870	340.04526100000004	346.33471699999996	344.141388	655.9907300000001	672.967441	663.2848700000001	664.005943	651.656254	689.428135	170.21570300000002	191.37336900000003	187.05833800000002	692.1706869999999	715.191337	678.5143559999999	691.510269	676.9149170000001	699.399998	300.946789	324.088062	313.675171	630.717365	662.5418510000001	648.3083839999999	572.187504	576.887737	566.274346
gene_AT3G47740	1.755869	1.556839	1.766124	1.660675	1.393378	1.352522	1.22643	1.038219	1.340707	1.500008	1.51564	1.970383	0.856837	0.862351	1.022689	1.015914	1.115405	1.042187	1.792729	1.362195	1.627316	1.135555	0.521877	1.353515	0.54917	0.709968	0.638206
gene_AT1G11310	58.407365	54.313688	58.299995	81.603694	81.817426	88.593331	82.026134	83.411337	83.378479	35.386297	38.113036	35.49638600000001	77.01591099999999	74.50967100000001	74.042171	62.635481	67.214412	65.92474600000001	44.317653	43.352127	48.038287000000004	55.014167	54.992844	59.93905900000001	47.960269	47.857408	48.660897000000006
gene_AT1G51400	22.765537	28.187443	24.721519	8.871695	9.903923	10.016492	7.464715	9.153542	8.960298	20.288559	18.385916	17.632971	7.039699	7.995473	9.502529	11.036369	9.125763	8.008473	18.924335	16.269819	13.691884	7.079309	6.237902	5.373595	9.093939	10.123347	7.964157
gene_AT5G06710	3.355773	2.679204	3.403195	5.862449	5.771526	4.830243	6.760861	7.554321	5.716763	6.054444	5.862658000000001	5.398106	5.419522	6.331392	5.394032	6.551524000000001	6.8728679999999995	6.429961	6.974342	6.882171	8.242476	6.623367000000001	6.5923869999999996	6.034753000000001	8.6006	9.282402	9.565757999999999
gene_AT5G58670	8.749553	9.79987	11.149554	7.06574	7.971281	6.428548	12.780751	13.22138	15.823479	14.369683	15.166686	14.501427	9.895582	11.360459	9.585198	13.465293	13.358673	12.300009	14.150263	15.845797	14.905778	15.896761	17.117409	16.39995	25.17288	28.337103	25.707117
gene_AT3G32040	3.742793	2.742353	3.424002	1.003494	1.205518	0.825118	1.555526	1.028452	1.089234	2.552769	3.114976	2.213179	0.358469	0.307038	0.434473	0.485478	0.924958	0.544895	2.199234	1.426852	1.686968	0.490286	0.677652	0.324395	0.392599	0.553438	0.346692
gene_AT3G32047	1.161541	1.235106	1.500996	1.312591	2.127413	2.058421	2.917017	1.873874	2.178895	1.215269	1.248839	0.997313	1.82715	1.325474	2.150847	2.476825	2.309658	2.10207	1.365779	1.007571	0.699406	1.448493	1.592177	2.125008	1.5328	2.196997	1.556402
gene_AT1G01140	4.052624	3.571003	3.312525	14.697847	13.336416999999999	11.372353	18.115572	17.947854	18.893501	1.780397	2.350584	1.582495	24.426128	23.467757999999996	24.228569999999998	29.063933000000002	28.483273000000004	28.903553000000002	2.359741	1.711831	1.776812	19.770142	21.669177	18.746488999999997	22.914356	25.601543000000003	23.345585999999997
gene_AT4G16500	15.753437	15.180533	14.98458	29.908386	27.678282	29.171558	22.428101	22.136801	26.380064	18.672504	12.278516	18.088118	26.372828	22.023914	26.818392	25.989697	28.219645	24.763252	14.527858	13.573855	10.75558	27.668638	24.785572	31.589233999999998	27.61854	29.215219	31.572527
gene_AT3G60450	59.174858	64.548304	66.75622899999999	59.622932	54.535099	59.152759	67.604185	67.371326	68.47667200000001	58.787183999999996	57.71862	60.340004	79.412113	79.54762099999999	76.78659	99.10627	96.213867	91.779674	60.794885	58.724053	52.330659999999995	138.852064	144.222107	149.981476	147.84605	147.544716	145.06468999999998
gene_AT4G16620	0.943452	0.794657	1.018411	0.713281	0.571276	0.350026	1.101674	1.209342	0.33835400000000004	0.93214	1.34952	0.9432019999999999	0.982834	0.357107	0.684701	1.037796	0.7573620000000001	0.779822	0.635342	1.375753	0.8307209999999999	0.598067	0.820677	0.49428	1.518416	2.024147	0.7466379999999999
gene_AT1G73810	2.349594	2.087389	2.191602	4.162021	3.712064	4.10474	3.62357	6.203829	4.230397	1.669971	2.087204	1.478458	4.350932	4.506101	4.32265	5.614073	5.355247	7.590955	1.561223	1.343781	1.744411	6.548519	6.225244	4.679782	4.537081	5.884176	4.712394
gene_AT2G39050	52.103802	56.602509	55.68597	21.157022	20.729721	22.338942	29.927069	36.35149	32.343479	49.794193	48.260353	46.969246	23.707447	21.404465	27.889263	39.07835	37.246304	36.450378	74.529144	81.333351	75.363892	33.842648	35.846291	37.432343	57.455135	62.641949	63.683685
gene_AT1G80380	91.066699	91.724365	94.154746	211.49298100000001	217.939009	239.16347799999997	152.301411	157.032298	138.680399	52.562458	49.576809	53.483717000000006	163.561293	154.945739	160.357422	173.45638500000004	161.89935300000002	148.298324	98.16180200000002	89.61830499999999	83.316554	141.804449	140.10402299999998	138.864557	123.083057	108.091762	127.938283
gene_AT5G13750	44.516348	45.975451	46.109832	45.244369	39.937070000000006	43.307208	69.105698	71.698098	67.016555	42.115399	43.757241	44.395628	51.814598000000004	61.394767	58.177501	85.875473	85.02308	91.001493	55.002935	50.581874	49.663552	83.525108	78.95001500000001	76.271385	116.94007300000001	126.700435	121.648352
gene_AT1G33030	0.429816	0.392171	0.28733	0.7252839999999999	0.8951180000000001	0.749401	1.082747	1.307082	0.702751	0.03286	0.164213	0.366021	1.165066	0.407343	0.9978609999999999	0.215085	0.621779	0.343366	0.423433	0.44828	0.339748	0.881861	0.961033	0.666045	1.070482	0.759706	0.434237
gene_AT1G13420	27.256872	25.136829	27.238607	35.256115	31.394444	32.322548	24.13863	23.751007	22.906132	23.117205	23.37302	21.607998	43.738483	45.275692	43.598793	36.357056	35.269253	37.849113	16.758942	12.456762	15.281258	53.665756	58.399632	54.175758	25.509066	29.89983	29.212498
gene_AT5G54960	12.16451	12.096381	13.270985	46.005463	45.891411	48.097664	60.420891	59.70607	64.063187	11.259173	11.476839	10.870566	68.623917	73.32103	74.652931	76.066521	68.907349	74.28064	14.121895	13.137296	12.603981	69.334328	73.292038	72.276535	50.80405	55.502281	57.313419
gene_AT1G32920	24.114285	24.82258	27.252848	53.793617	53.173122	49.535759	35.461773	29.987526	33.22514	35.208244	30.522833	30.769699	29.065193	27.683449	31.882126	27.59424	27.751968	28.583694	33.01355	31.730631	31.221115	34.479164	29.409506	38.875031	43.072567	42.099094	40.629467
gene_AT5G38200	43.101099	44.406238	41.647003999999995	56.773058	53.205523	51.837885	81.425571	77.23439400000001	78.866837	37.599036999999996	41.384445	41.401343000000004	56.150277	57.058832	55.971629	74.675441	71.66272000000001	73.052738	40.914837	44.042475	38.842954	66.30679500000001	65.406497	66.049891	79.29831899999999	85.136312	79.332396
gene_AT4G24040	0.376753	0.391181	0.340319	0.658332	0.747242	0.672556	0.66867	0.793471	0.83522	0.326396	0.421064	0.596932	0.538065	0.857401	0.4311	0.685172	0.943961	0.740572	0.793356	0.382538	0.577194	1.244456	0.766723	0.763886	1.229907	1.00493	1.264543
gene_AT3G22800	19.578594	19.769772	18.291401	29.919205	30.133671	31.816757	32.78849	30.477877	29.59827	10.87197	9.520594	9.555634	36.655174	34.103306	33.865356	20.997894	20.206558	21.500927	17.117279	18.016661	18.186359	24.075647	29.198071	24.246906	11.643008	11.297674	12.00903
gene_AT3G48740	3.646615	3.39151	3.109061	10.950172	13.819857	11.365709	6.890833	6.400774	6.462311	3.444467	5.124248	3.821094	15.662626	14.285864	14.058734	9.431335	9.903713	8.106993	2.331234	2.003186	1.759808	12.783364	13.352347	10.837995	5.493012	4.704787	5.950672
gene_AT5G01790	3.471532	4.472596	5.362803	1.06799	1.54713	1.195341	1.825156	1.36258	1.73382	5.437935	4.724658	4.901749	0.809224	0.949815	1.170333	1.670434	1.786643	1.070297	4.229923	5.181503	4.494941	2.195968	1.214074	1.810302	1.418025	2.274251	1.077427
gene_AT5G41600	40.80727	37.003155	37.283997	40.373653	40.034443	41.055607	43.34782	41.120285	47.139774	48.089523	49.180138	46.782322	45.316792	45.581131	43.808765	48.177162	50.823288	49.311031	40.213905	39.472988	34.466408	56.657082	56.927681	61.144138	73.030807	71.474258	66.250381
gene_AT4G04790	2.370581	2.537241	2.197023	1.4769450000000002	1.598585	1.202168	1.567402	2.103618	1.863454	2.1517239999999997	3.127746	2.746038	1.18584	1.200579	0.982611	1.87393	1.359394	2.499968	3.106245	2.6345759999999996	3.09104	0.9172469999999999	0.983492	1.170048	1.503813	1.972574	0.9591879999999999
gene_AT5G44070	31.672926	32.156281	31.147396	78.334	81.29673	87.011989	62.99649	63.888818	64.414421	26.410763	25.825967	28.867144	70.21859	71.169334	70.427447	70.772148	63.630969	65.830765	28.331703	23.443055	31.460209	64.959395	70.234215	63.063797	74.179848	82.03060599999999	79.49207299999999
gene_AT5G59260	1.06955	2.317283	1.522832	1.80638	1.345448	1.397432	1.498914	1.59614	1.32116	0.493875	0.874161	0.594488	1.309896	1.214446	1.258835	1.764717	1.317898	1.880074	1.310802	1.388243	1.525982	1.209882	1.536327	1.550188	0.527945	1.048979	0.797147
gene_AT4G09010	2.3559200000000002	2.406265	2.3816910000000004	1.002224	1.322324	1.4416769999999999	1.092353	0.58584	1.0998029999999999	2.711925	2.0451140000000003	2.578253	0.9795969999999999	1.031396	1.154341	1.307428	1.1309609999999999	1.495555	0.736922	0.856565	1.7429810000000001	1.140741	1.0768849999999999	1.019932	0.424685	0.752966	1.019814
gene_AT2G05620	15.960926	13.652331	16.840014	2.973899	3.482203	3.133054	4.568042	2.569523	4.108293	13.576338	14.694719	18.659601	1.867165	4.27645	3.693059	5.142802	2.899675	3.65887	19.175043	20.068678	16.143246	2.645828	3.848813	2.261211	3.538899	3.696686	3.475315
gene_AT2G47550	5.610733	5.687945	5.075657	11.048432	10.577578	10.03761	7.53174	8.135253	7.22321	7.85054	5.903634	5.187599	11.285116	9.74569	10.707306	8.382782	8.475675	7.135294	6.084211	6.185115	6.373258	8.480776	9.211778	9.792105	7.154507	6.761747	6.965601
Arabidopsis_thaliana_newGene_226	0.415682	0.5263829999999999	0.192364	0.480851	0.19026	0.5236179999999999	0.220056	0.106207	0.145912	0.557191	0.609026	0.40346	0.8734219999999999	0.390192	0.196715	0.088862	0.265463	0.211809	0.239419	0.313378	0.342612	0.468884	0.12171	0.257774	0.201483	0.344515	0.150548
gene_AT3G54590	62.486819999999994	62.26182899999999	60.942064	60.419472	56.048812	56.196821	73.37086	70.900284	76.426865	38.720765	41.798981	38.142523	60.554905	62.17164399999999	58.115376	70.638113	75.502081	71.628486	47.048277	46.783468	52.695386	54.214558	56.065521000000004	51.62896	50.465542	52.184268	49.45367400000001
gene_AT1G03820	35.483547	41.478241	32.94931	5.870245	7.749493	6.76314	15.514359	13.554855	19.98464	54.151497	51.944382	57.563084	7.082978	7.545762	7.303933	11.398335	12.128646	9.926832	25.745167	31.079178	28.586489	6.781031	6.433052	4.641781	10.577005	9.789454	9.72082
gene_AT5G05410	49.959877	52.336918	49.452229	237.63983100000002	240.96871099999998	240.57962	146.763107	149.048157	151.00116	38.311001	31.134275	37.966358	200.622454	193.733261	193.84564400000002	166.686127	162.420059	166.95287	44.93277	48.786148	44.474285	162.183538	165.67328600000002	157.06262	160.330231	167.838516	163.369629
gene_AT5G45030	6.145932	5.296844	7.2601580000000006	7.655702	7.32405	7.102452	7.948824	8.438863000000001	8.333174	7.418414	6.922653	7.153749	8.382591	8.695027	8.932954	8.213092	9.532114	8.248519	8.138419	6.588544	5.926043	10.153559999999999	10.32292	9.673323	12.639334	12.502519000000001	11.959858
gene_AT2G20142	0.245929	0.898572	0.606343	11.277429	12.195025	11.890151	5.176178	4.070711	4.196681	1.07729	1.002557	0.759765	6.515368	7.982834	6.608387	5.015991	3.742818	4.416804	0.616405	1.194721	1.270729	4.913317	6.475427	4.145794	3.091296	2.242617	1.671366
gene_AT4G34800	4.051784	2.538248	4.761419	4.743077	4.754708	4.878515	2.364584	1.433359	3.256893	2.77908	2.446696	4.699191	3.455764	4.540775	3.009506	3.756579	2.708461	3.193494	2.312939	2.339782	4.04229	3.122258	2.110487	5.548987	2.733153	2.144886	2.662459
gene_AT1G06180	6.845596	9.004795	8.490829	10.504466	12.245355	10.800794	12.515052	13.68228	14.86446	12.910704	13.766688	9.884172	12.535723	11.792188	12.160955	19.024033	15.96525	17.620455	8.00698	8.600413	9.218172	16.9496	14.950878	13.603957	16.357252	19.439728	15.727351
gene_AT5G14920	3.873409	3.962787	4.712845000000001	10.978456	10.481529	10.027439999999999	6.943399	7.659011	7.740641	5.557949	5.505652	4.212459	11.006788	11.683914	11.743295	5.468639	5.65267	6.385292	3.2196919999999998	3.863813	4.936545	10.674345	9.245419	9.860702	6.591607	6.7129010000000005	6.522174000000001
gene_AT4G28350	4.503791	5.867332	4.496749	3.870706	3.306062	3.874544	3.324231	5.138473	4.670802	2.756848	3.530536	2.753231	5.380584	5.350076	6.657217	8.674027	7.848583	7.625967	3.902828	5.760948	5.106083	8.571421	9.965995	8.687459	14.299168	12.993596	13.917857
gene_AT4G33467	0.140021	0.0	0.46498700000000004	1.402884	0.777115	0.639438	0.739836	1.901314	0.682911	0.794172	0.0	0.166334	1.016113	1.016913	0.917506	4.561965	3.668509	4.346975	0.489109	0.0	0.0	4.130427	4.0499600000000004	2.837288	7.425142	6.493387	7.243990999999999
gene_AT1G62590	1.888924	1.619758	1.9094389999999999	0.8186260000000001	1.4846059999999999	1.3781079999999999	1.4302169999999998	1.939354	1.104532	2.943175	2.498596	4.440917	1.650057	1.421103	1.487312	1.332145	1.196544	1.08385	2.394309	1.81467	2.141909	1.503218	1.146696	1.678378	0.5318430000000001	1.190236	1.312752
gene_AT4G25050	11.914144	11.504764	11.362163	6.721143	6.026514	5.06816	4.911533	5.841698	5.271906	11.811804	11.328604	13.441545	5.364424	5.819411	6.2292	6.271838	6.615472	6.818192	10.960817	11.230959	9.903008	5.576139	5.364507	6.183949	5.949433	4.841756999999999	5.626192
gene_AT3G49620	0.0	0.098138	0.0	3.183322	2.883184	3.676687	2.836133	2.967505	3.383266	0.0	0.125157	0.112423	3.628876	3.495862	4.468927	5.147531	4.836232	5.965892	0.0	0.0	0.0	6.333005	6.113134	6.171712	6.982713	5.656411	6.536185
gene_AT1G52290	0.374181	0.561912	0.350722	0.846491	0.737101	0.590025	0.94086	1.2177669999999998	0.961572	0.804315	1.472933	0.8545200000000001	0.898758	0.541357	0.7546889999999999	1.336135	0.922072	1.088198	0.613912	0.645933	0.573269	0.880271	1.028157	1.005388	1.461134	1.1376439999999999	1.367
gene_AT1G34040	19.608367	20.768542999999998	17.849265000000003	7.470747	7.744695	7.8191299999999995	9.558475999999999	9.713967	9.775612	16.806079	15.805101	15.121836	7.230765	6.420617	8.018595	6.338214	7.691683	7.530019	16.756162	18.074337	17.690495	6.9034450000000005	6.83779	8.154127	5.043023	6.708401	6.307694
gene_AT1G67060	15.86136	14.889444	15.696924	41.684585999999996	41.891574	43.803274	29.412252	29.319183	29.944821	13.824432999999999	18.023443999999998	17.244248	42.783649	39.427353	36.984236	29.962876	31.176165	33.476786	20.702837	20.018811	21.400438	33.88246	31.769299	36.300301	27.201464	32.361895000000004	31.279683
gene_AT4G29910	8.104839	7.244803	7.246992	4.24495	3.857135	4.225867	4.558609	4.354829	5.006434	6.242798	7.601723	8.9919	3.516489	4.429731	3.747166	2.540951	3.638394	3.3748	7.129593	7.415151	9.037772	4.395787	3.946688	2.489126	3.001642	3.5694809999999997	2.587538
gene_AT1G29395	0.471917	0.114726	0.165714	0.306356	0.510961	0.33081	0.172901	0.31732	0.341341	0.281813	0.607235	0.538408	0.465974	0.171609	0.233157	0.486022	0.519837	0.356746	0.0	0.092737	0.0	1.436238	0.855811	1.170439	1.80536	1.322698	1.632787
gene_AT2G40200	1.339555	0.908795	1.108239	1.86133	1.761822	3.302838	2.008038	0.975817	1.233471	1.691152	1.212498	1.436911	1.655156	2.622482	1.196438	1.715529	1.819303	1.186498	1.324463	1.418455	2.335808	1.268244	1.588036	1.98716	1.008576	1.586722	1.441945
gene_AT1G78240	24.699715	24.414551	24.612499	37.973652	40.961527	37.846155	36.483755	35.827239	36.068051000000004	26.612963	31.893102999999996	28.091365	38.625006	41.595541	40.079956	42.551522000000006	39.329201	41.881536999999994	28.380228	27.303438	29.897812000000002	53.260165	51.788948000000005	52.995101000000005	44.214235	48.819544	47.638509000000006
gene_AT3G47500	31.402021	27.436676	27.089907	3.075239	3.563313	3.958452	9.724658	9.77716	9.717989	31.142227	28.687117	29.028473	7.622693	6.150472	6.961055	17.992964	17.240261	21.452217	37.563118	36.08762	35.599232	12.071268	9.558852	11.633379	28.555988	25.619064	27.760508
gene_AT1G19300	6.109223	5.425403	6.024582	12.979136	14.640165	12.793356	14.760767	15.138426	14.508863	6.694765	8.130026	8.329202	16.733385	15.966075	16.40555	14.189881	14.636639	13.214189	8.432181	7.789759	7.996923	14.650106	14.848638	13.625724	15.268191	16.325783	15.525485
gene_AT2G22450	6.861193	7.285758	6.845345	10.808028	10.572298	13.153033	10.12778	10.667378	10.556025	6.414983	6.916041	7.030047	13.317544	10.615885	12.972152	12.130188	11.640311	10.032709	5.90984	5.874049	5.577876	11.900621	11.772951	12.659555	12.174571	12.486547	11.085121
gene_AT4G04960	11.100893	11.547026	11.668333	18.25289	17.371309	17.14996	14.012393	13.886452	13.856074	8.969888	7.929818	7.899035	14.515325	14.869442	14.136168	10.796371	10.777434	12.750785	12.183348	12.9215	12.855167	12.959601	12.579785	11.939752	8.069618	9.911292	9.643474
gene_AT2G21400	0.787762	0.0	0.257259	0.151275	0.377882	0.13601	0.36822	0.308989	0.8479070000000001	0.0	0.0	0.062585	0.693914	0.17777400000000002	0.315952	1.756434	0.486078	1.258534	0.0	0.0	0.0	1.412807	2.03381	2.311224	1.2185430000000002	0.9329489999999999	1.155348
gene_AT4G11610	3.7862950000000004	3.226845	3.895771	5.497528	5.315425	6.039009	6.013008000000001	5.705038	6.418538	3.878505	3.886241	4.5080919999999995	6.02225	6.156541000000001	5.9348730000000005	7.736242	6.950627000000001	7.356986999999999	3.6250269999999998	3.510192	3.8033850000000005	5.140618	5.67626	5.631969	6.561529	6.173363999999999	6.119053
gene_AT4G18030	50.223808	48.479259	52.790218	92.416397	98.881493	98.883553	77.459549	75.463028	75.352959	63.71545	65.847031	64.376846	80.078651	85.452034	81.19342	68.465034	70.734421	71.210083	56.244663	59.620617	60.05838	75.010948	75.065575	75.794922	65.795357	69.938255	70.901939
gene_AT2G11810	0.685252	0.900376	0.68207	0.389115	0.398518	0.378901	0.37127	0.7343900000000001	0.9989779999999999	0.693476	1.068178	1.089928	0.379661	0.717065	1.599132	0.567934	0.393273	0.33760500000000004	0.5752929999999999	0.7412610000000001	0.936716	0.5954900000000001	0.117508	0.135546	0.717749	0.460655	0.676237
gene_AT5G17850	1.778624	1.88432	2.680243	26.081169	24.827403	26.256964000000004	19.057108	18.922388	19.511834	3.666347	3.284259	3.35894	29.480539999999998	29.448797	30.449769	23.561176	22.922264000000002	23.2716	5.1243240000000005	4.436015	4.2254179999999995	30.960545	31.397268	34.268092	31.645874999999997	30.792262	30.911798
gene_AT5G66620	2.09868	2.209442	2.554091	8.183064	8.698882	7.425174	6.545259000000001	6.416786999999999	6.1041799999999995	1.294055	1.579194	1.693451	7.885928	8.475425	8.890341	8.105369	6.178405	6.704057000000001	2.636598	1.353687	1.8892190000000002	7.805776	7.6116589999999995	7.0457600000000005	5.049624000000001	4.841131	5.475101
gene_AT2G42220	2.997114	3.020522	2.386755	0.732026	0.968014	0.617326	0.958951	0.405881	0.62283	2.233174	3.417186	3.279775	0.544934	0.741229	1.363098	0.683587	0.81859	0.768218	0.709084	0.953022	0.503624	0.601361	1.07682	1.364541	0.919812	1.151877	0.355052
gene_AT4G37390	9.114538	9.709205	7.82976	2.767829	2.235685	3.611959	11.484668	12.996114	11.589663	2.538888	2.487415	2.981474	6.691981	6.022497	8.062636	10.408677	9.716597	11.031883	3.47228	4.523954	3.355345	9.625311	10.397522	9.6111	3.691103	4.762963	4.237729
gene_AT2G29180	2.383737	1.920329	2.456803	1.582187	1.166604	1.365923	0.511655	0.673091	0.679179	3.049393	2.291441	2.940677	1.114353	0.779226	0.632416	0.938978	1.174902	1.184479	1.424278	1.085527	1.528791	0.633426	0.409066	0.880247	0.653239	1.618322	1.111355
gene_AT5G48540	17.555216	18.910789	16.550415	28.49684	29.559771	34.236996	31.164068	32.377995	30.485867	11.96703	10.057	12.054756	30.162355	30.866888	25.126507	37.348164	33.404114	36.500717	17.499332	22.177307	21.806002	29.882175	32.176781	29.787882	45.569546	46.66909	42.703896
gene_AT3G11385	0.822708	0.463522	0.528441	0.658933	0.419428	0.629037	0.41243	0.611668	0.174099	0.738928	1.274262	0.88508	0.50794	0.706252	0.510946	0.251845	0.38255	0.262097	1.07378	0.774571	1.001998	0.485793	0.45434	0.537446	0.201578	0.236156	0.619191
gene_AT1G52880	7.733814	5.826752	4.678664	1.996115	1.910309	1.751721	2.742614	3.121479	3.251606	3.927784	4.946825	2.632761	2.834482	2.129544	2.453501	3.117517	4.164447	4.060239	4.656881	5.521268	5.079011	2.363506	2.113533	2.572428	3.701513	4.1505	4.733848
gene_AT3G05220	26.718541000000002	26.118406	27.632054	54.203475000000005	51.392304	52.363227	53.219865	48.012662999999996	51.530519999999996	27.665129	29.238441	27.075262	51.226294	49.436220999999996	50.57891600000001	50.389332	51.854215	49.494004000000004	30.193737	29.532511	27.476211	56.748589	56.683936	57.145093	55.407173	56.726440000000004	56.183913
gene_AT5G64170	34.393624	34.461456999999996	33.685680999999995	10.867356000000001	11.360966999999999	12.813431000000001	17.732985	18.589094	16.846999	31.112515000000002	30.152034	27.180733	15.983871999999998	16.453954	17.249311	25.580773	23.123791	23.268033000000003	34.839751	34.309959	34.682832000000005	16.794266	17.232636	14.906378	22.897633	21.566748	23.405731000000003
gene_AT5G06530	1.405778	1.337219	1.474646	0.117359	0.699204	0.320273	0.484566	0.5991129999999999	0.668355	1.291704	2.1484449999999997	1.599835	0.390986	0.069325	0.523877	0.6266720000000001	1.0702399999999999	1.188627	2.040082	2.2559199999999997	1.772455	0.338267	0.175174	0.446643	3.078074	3.1547599999999996	3.18745
gene_AT2G04040	2.013682	1.495872	1.562743	5.907635	6.112819	6.520633	4.997959	5.34065	6.328796	1.248694	1.795177	1.472723	6.03581	6.066341	6.086435	5.07981	6.695059	3.720479	1.772596	1.743292	1.732257	8.062479	8.171268	7.448749	6.633946	7.392351	7.509664
gene_AT5G49630	4.225322	4.837514	4.769512	4.356397	4.503048	5.354288	6.801896	6.985096	7.070594	6.680918	5.496079	6.0559	4.321029	3.655382	4.629034	6.715349	6.444592	6.67485	3.969985	4.028115	3.64437	5.282779	5.970259	5.584798	10.849783	12.000983	9.737336
gene_AT2G01670	45.879898	46.784733	49.971493	60.837276	63.14119	70.257782	72.80024	76.667198	75.004768	40.997337	37.47776	39.821743	73.624313	76.865288	74.32708	73.919579	75.311485	74.89325	44.825336	46.226978	43.136063	75.98925	73.248444	75.900017	72.396744	71.754448	67.810165
gene_AT4G15396	7.136468	6.016229	6.356479	7.000921	7.758088000000001	5.68385	12.019738	12.190858	13.101685999999999	7.401275	6.2757830000000006	6.360575000000001	7.815842	11.289198	9.490006999999999	9.650863999999999	11.323872999999999	10.43785	5.463912	6.756601	6.603909	10.585726000000001	12.012913999999999	13.119698999999999	9.673137	11.589969	10.077692
gene_AT1G48700	8.14335	6.060830999999999	6.023944999999999	1.685526	1.609442	1.107914	2.1816709999999997	2.334713	2.352462	3.139423	4.394004999999999	3.654575	1.970261	1.9607860000000001	2.0929979999999997	3.163266	3.502681	3.7491550000000005	3.291505	2.386927	3.9258409999999997	1.588882	2.30808	1.649875	2.094553	2.272789	2.5863380000000005
gene_AT1G13990	24.942546999999998	21.432987	20.791953	22.969558	24.989103	25.635427999999997	29.658991999999998	25.410702	27.487426	16.986696	16.081879999999998	17.556091	25.564500000000002	30.287005999999998	29.137805999999998	37.76422	34.157939999999996	34.429995000000005	21.253476	20.688797	24.108079	32.918697	39.256367999999995	39.08495	39.256323	38.248884000000004	42.982824
gene_AT5G51270	1.298905	1.6659	1.614166	1.4446409999999998	1.340013	1.631152	1.983569	2.386631	1.794931	1.297077	0.969443	0.723575	1.48717	1.552644	1.985186	2.473882	1.357386	1.73604	1.356257	1.229383	1.547756	1.73821	1.855577	1.342386	1.204525	1.545107	1.936048
gene_AT2G18490	5.2413039999999995	6.664115000000001	4.47827	0.33967899999999995	0.355368	0.162577	0.988307	0.582185	0.5489299999999999	2.469384	2.65937	2.681038	0.3265	0.6958679999999999	0.6628379999999999	0.847494	1.5813920000000001	0.607023	5.993824	6.371498000000001	5.926245	0.862494	1.24542	0.826531	0.644348	1.578641	0.527942
gene_AT1G09310	8.693876	7.474336	9.8093	0.263804	0.478899	1.126645	0.628022	0.487159	1.395118	9.804816	12.280655	12.841578	0.636237	0.382304	0.923871	1.420089	0.479376	0.360296	0.873024	0.786926	1.696499	1.016206	0.796345	0.663679	0.687558	0.491337	1.222566
gene_AT5G19040	9.951143	9.319017	9.946641999999999	2.892893	3.938605	3.762705	5.106529	5.109864	4.052961	16.216706	16.450123	14.556906999999999	4.205627	4.517016	4.547232	4.450309	4.912763	5.830865999999999	14.737357	15.451226	14.460545	3.08638	3.341354	2.980533	3.8355219999999997	5.942901	4.460015
gene_AT5G45630	0.121958	0.15628	0.695317	1.644776	0.91115	1.641703	0.619279	1.480885	1.318253	0.34187	0.373146	0.376472	1.612538	1.300947	2.081599	2.321636	1.448223	1.390068	0.225693	0.347249	0.219763	1.555157	1.291825	1.400383	1.851922	1.535236	1.739062
gene_AT5G04330	3.308083	4.311572	3.314676	7.742107	6.702411	7.692276	5.440661	5.211803	5.492599	2.73651	2.817086	3.491685	9.55389	10.588067	8.642117	6.75933	4.966186	6.081683	2.212439	3.162145	3.948513	9.631867	10.397698	9.526204	4.562064	4.914141	5.606637
gene_AT2G21185	14.952417	15.939672	15.835264	4.16103	3.171179	4.325475	4.772857	3.814981	5.615997	17.130104	12.541202	15.131041	4.407098	3.68558	4.178552	5.110332	6.325311	4.892911	12.455916	14.718913	12.187166	3.834775	5.372335	5.705029	5.603997	5.759724	7.523947
gene_AT2G21180	16.402111	12.98086	16.01939	6.669606	7.018962	5.86861	11.125372	11.559263	10.245265	11.228366	12.193917	13.497052	10.628808	12.275234	10.360569	19.304043	17.689737	19.294769	10.017	11.972083	12.690032	16.826683	15.26874	15.829102	22.245499	18.16732	16.898058
gene_AT5G02940	0.917173	1.235916	1.30936	2.8908060000000004	1.632784	2.784507	3.515073	2.454688	2.998619	1.657347	1.148325	1.732542	2.865615	3.024702	2.599233	2.350585	2.211555	1.573324	1.176476	1.436435	1.199411	3.6295909999999996	3.2033810000000003	3.355868	2.968664	3.0701140000000002	2.914307
gene_AT3G27220	6.121294	4.727476	5.692648	19.424034	18.094393	18.797104	46.364708	46.648224	43.378555	6.771845	6.122027	5.722941	43.603294	46.047714	45.454685	62.592834	60.745205	63.974289	3.698562	5.005773	4.089901	49.118931	51.922894	51.848297	31.236452	31.486631	30.027277
gene_AT5G63370	48.460097000000005	49.971053999999995	49.995288	95.126321	96.783793	94.36048500000001	99.797156	95.81626200000002	92.402914	41.889467999999994	44.897943000000005	42.168386000000005	114.55528400000001	117.091123	117.058713	114.09519	113.372617	114.86353600000001	53.302609999999994	50.857930999999994	51.385887	124.75549400000001	128.736813	125.184188	115.01460400000002	117.878423	118.602146
gene_AT1G01260	8.659925	6.9082740000000005	7.732868	16.561058000000003	16.323113	16.700511	15.288574	14.406301000000001	14.365414000000001	7.765620999999999	10.301848	8.588381	15.088383	14.451301	16.435380000000002	12.308328000000001	11.872209	13.038198999999999	7.101764999999999	8.893461	7.951116000000001	13.309398	12.656165	10.68116	9.378333	10.766466	8.964133
gene_AT5G38900	5.179068999999999	5.0919170000000005	4.4277869999999995	4.387643	3.939558	4.159085	5.829899	5.852577	6.868830000000001	2.184395	2.957157	2.702247	3.513739	4.697164	5.4888900000000005	5.255119	5.496634	3.828927	4.615899	4.859135	5.100636	4.543397	4.661809	5.121881	3.531566	3.329342	4.1661649999999995
gene_AT5G01200	4.596146	3.627136	3.452205	2.445906	2.522054	2.284811	5.529082	6.232361	4.036625	1.727993	3.278604	2.058737	5.157568	3.773347	3.973422	6.455796	8.19716	7.406886	3.091187	2.886441	4.188682	5.7585	5.866251	4.882168	9.294934	8.429149	10.709332
gene_AT2G23120	233.230606	228.978104	221.898392	714.334167	774.301941	754.363159	688.594604	731.862	777.000244	242.712418	221.252426	226.125748	964.661255	904.712708	950.598572	1052.816284	1053.375122	1027.162354	197.460876	215.07933	193.709534	1228.359985	1083.968628	1230.234619	1107.21228	1139.014893	1179.372681
gene_AT3G53840	0.660201	0.255917	0.768222	0.460611	0.531465	0.780949	0.64179	0.575562	0.786363	0.220052	0.579451	0.363831	0.329917	0.607217	0.445684	0.47423	0.270543	0.674227	0.441303	0.202053	0.434699	0.974876	0.633454	0.490484	0.170868	0.655289	0.499704
gene_AT3G58810	11.571132	13.468816	11.913413	6.0914150000000005	5.838983	4.211894	12.988912	11.219445	11.84713	9.042866	9.013211	8.996924	3.821307	4.140515	3.903721	11.018701	10.213974	9.629603	19.794021	20.374005	18.118543000000003	4.317164	4.229638	5.786201999999999	10.707651	11.009981	10.64004
gene_AT5G39050	12.150994	13.490727	11.524173	8.858884	7.900874	7.493686	18.290567	19.558357	18.34536	7.431424	8.202347	8.460401	17.946941	19.486582	16.678892	26.506403	27.827747	25.078169	8.102329	10.426086	9.183785	30.314358	29.396938	30.49202	35.931057	36.601357	35.375141
gene_AT3G24750	5.14457	3.198617	4.1046819999999995	7.818159	5.52982	7.957885	6.35227	7.022443	5.514706	4.400479	7.306023	2.950931	8.013776	8.213357	6.749937	9.301524	9.495054	8.346922	4.189803	3.302886	4.4995069999999995	9.226339	8.425684	9.124326	5.80718	6.852861	7.631479
gene_AT3G23250	2.342662	2.481784	2.4831209999999997	30.258404	30.791312	29.225365	21.547448000000003	20.365769	21.162457	6.981352	7.146874	5.654026	22.523139	23.340915	24.46952	25.445176	23.721264	27.560353	8.269216	8.197280000000001	9.436878	43.766753	39.888562	40.613620999999995	60.166436	66.206879	64.42832
gene_AT5G40450	28.210464	28.962519999999998	27.156482	44.234157	47.009012	45.098928	38.333927	37.846961	37.980516	21.908859	24.056601	22.369555	48.626953	48.302966999999995	44.724	31.515638	33.195446	33.826482	26.111862	28.159994	28.706210000000002	41.974807999999996	42.576522999999995	40.65675	30.958966000000004	31.594569999999997	31.474224
gene_AT3G20500	13.119247	14.608385	14.670326	34.024986	32.402622	36.139221	34.493191	39.177605	38.485294	16.392544	16.164515	16.743353	41.787716	42.203327	42.201462	38.233902	40.520889	39.385715	15.234268	14.119285	12.875223	39.929581	42.799305	40.276791	40.65448	43.788601	41.035851
gene_AT3G52710	17.299519	18.933683	18.582403	36.740002	41.582748	36.733925	30.203728	33.759613	30.459448	20.486473	18.045712	19.400335	36.907612	42.803253	38.718258	33.361835	31.370651	32.986256	20.697998	20.750467	19.916073	35.563953	31.574539	36.206612	28.595572	28.225351	29.44512
gene_AT2G22290	0.464	0.997765	1.392141	1.648653	1.745125	1.985471	1.169585	1.223755	0.932639	0.90061	0.998338	0.859819	2.318719	1.228429	0.996282	1.196883	1.993994	1.621465	1.731354	0.837595	0.998716	0.951874	0.86684	1.551333	1.632672	0.426319	0.788014
gene_AT1G80820	18.869687	22.004206	22.102222	88.048055	85.934572	91.998361	54.993933999999996	51.787644	54.68569599999999	25.898939	24.763207	27.199550000000002	64.152167	67.88147599999999	66.37078	56.94641	57.516659999999995	58.012930000000004	36.070256	32.959813999999994	32.254585	73.05492100000001	70.51331300000001	72.633386	76.140055	80.00195099999999	74.810969
gene_AT3G56410	9.637575	11.172463	11.134032000000001	24.937569	22.736156	24.314366999999997	14.752227000000001	16.977628	15.117049000000002	8.510605	8.676525999999999	9.388707	18.313895000000002	18.087209	16.930303000000002	12.23041	11.326508	12.222527	11.838662	10.100598	10.330167000000001	13.565366	13.493082999999999	12.372501999999999	8.444676000000001	9.378255999999999	9.842035
gene_AT5G56090	17.801403	18.823986	18.500744	11.41938	10.142138	8.663139	10.999342	12.206936	10.868519	15.522443	14.768846	16.511812	9.820046	11.736135	8.712429	10.577613	10.913584	11.739667	20.776613	21.353006	20.870525	7.374981	7.91904	8.825536	8.702136	8.953677	10.638966
gene_AT5G02160	5.606752	6.998087	6.042526	7.910276	6.577607	9.813616	6.797243	5.450451	5.320555	6.203189	3.96623	5.179317	9.408591	6.750099	6.664612	8.924801	5.198391	8.079525	3.615426	3.431125	2.541616	6.852656	8.175517	8.135516	5.715425	4.823746	4.639325
gene_AT1G73680	4.031679	5.441762	6.705089	2.431882	3.15281	2.909338	2.756174	2.328557	3.1208440000000004	4.107191	4.288478	4.461225	2.132696	2.28293	3.116398	3.480595	2.860248	3.177218	3.9178	5.291212	4.374167000000001	1.51544	1.772541	2.624848	1.7114280000000002	1.9309880000000001	1.353275
gene_AT1G71710	5.490079	4.092212	4.861149	6.197443	5.349921	6.06628	6.434962	7.617844	6.25838	4.612351	4.879597	4.870446	7.664569999999999	8.008299000000001	6.8289740000000005	10.640154	8.964382	11.506317000000001	4.310034	3.78529	4.53448	8.154892	7.009498	8.612804	8.5134	9.653423	8.206805
gene_AT1G55050	0.180753	0.082146	0.370481	0.681681	0.279049	0.405168	0.371897	0.454198	0.223918	0.385544	0.353306	0.389773	0.313085	0.180929	0.2437	0.453875	0.218269	0.12666	0.425563	0.289649	0.440914	0.290549	0.280098	0.379156	0.22891	0.45137	0.071227
gene_AT1G20340	29.275526	26.312819	31.019989	17.533833	15.234941	14.186625	12.86897	13.33391	13.232296	25.329607	21.848274	23.25654	15.855266	13.075663	15.191628	14.635904	12.584449	18.06571	14.402214	14.723383	16.297724	9.970657	13.991548	14.897863	11.065884	12.209486	10.607417
gene_AT3G44550	34.199801	34.49241	32.372045	13.274258	13.793564	13.070878	22.660343	24.110729	23.943191	42.364290999999994	44.033153	46.428379	16.98029	16.628605	17.558118999999998	22.710584	23.639498	24.644371	55.58474	53.731274	57.109496	24.057095	24.163449999999997	25.774452999999998	31.866525	35.617109	33.325144
gene_AT1G54740	30.624647	28.750139	30.458855	23.934839	26.024067	23.003012	24.446354	25.231915	24.976912	15.261844	16.816998	17.087261	20.587399	24.788452	24.04114	35.726978	34.136547	32.882473	21.115236	25.227638	24.042286	22.449591	24.324942	23.255365	15.989635	18.744137	15.370952
gene_AT2G23910	3.790272	3.518249	4.074059999999999	4.511837	3.872871	4.206314	2.0167829999999998	1.8496000000000001	2.3535440000000003	4.591659	4.3902470000000005	6.215306999999999	3.8863399999999997	3.496504	3.793367	3.0586200000000003	3.081822	3.734807	6.304697	4.409294	5.148849	3.1497200000000003	4.640871000000001	4.116389	3.1881079999999997	4.036983	3.502347
gene_AT4G37150	29.518658	27.410095	29.97077	7.052109	7.05162	7.581384	11.363683	8.59515	9.912519	29.75069	30.171432	33.695477	9.519204	9.356744	8.704574	14.993834	12.365796	14.421923	35.851734	34.365314	35.940918	14.374951	15.360627	14.265866	18.532026	23.394962	20.846283
gene_AT5G19560	1.323607	1.90009	1.252947	1.296618	0.8994610000000001	1.12478	1.9024390000000002	1.959368	1.6925849999999998	0.910718	1.005706	0.847656	1.01486	1.384555	1.2468219999999999	2.289788	1.9756840000000002	1.60243	0.803916	1.5866330000000002	1.265766	0.8574630000000001	1.009264	1.10967	0.5414730000000001	0.9028390000000001	0.5859920000000001
gene_AT2G46500	31.177345	30.527629	32.558077	70.158573	72.00258600000001	73.190968	52.666299	49.470901000000005	50.852802	30.779988	30.217135	29.955928	68.997124	69.25984199999999	68.50352099999999	52.287886	53.221448	53.480118	34.218874	34.262913	34.462741	58.996762000000004	62.145285	62.295204000000005	57.155502	56.403183	54.586243
gene_AT5G36710	4.620209	3.911477	4.367623	4.385960000000001	3.113721	3.2081419999999996	2.730438	2.437249	3.509449	5.843292	5.959871	5.283928	2.786226	2.318635	2.580753	2.185979	2.666118	2.7971380000000003	3.2781460000000004	4.114579	4.371574	2.454476	1.6153140000000001	2.273035	1.705844	1.265409	2.389265
gene_AT1G73620	28.474972	26.977829	34.228024	22.447882	20.319967	18.494469	19.643076	18.922281	17.766113	41.24382	37.571117	41.019924	15.445415	17.2859	17.793482	20.06237	21.042665	20.245279	22.684784	21.988218	23.338461	13.751225	12.778085	14.218321	15.378724	15.999567	14.06271
gene_AT4G23050	21.949839	23.488992	21.890608	26.009103000000003	24.664293999999998	24.468321000000003	28.396600999999997	29.676542	28.062493999999997	17.233054000000003	16.590907	18.57132	29.226337	29.331916	27.993895000000002	35.413907	36.266676000000004	36.614357	22.908735	22.819392	20.958826000000002	31.938587	36.173818	33.104096	44.317156	45.853935	43.136168999999995
gene_AT4G26260	0.316668	0.639106	0.513316	0.557973	0.26326	0.476532	0.860577	0.793192	0.462624	0.262051	0.459263	0.445029	0.8362299999999999	0.722242	1.135956	0.395737	0.672739	0.964305	0.966381	1.157093	0.6373059999999999	0.939964	1.25487	0.70029	1.209347	1.586481	1.818534
gene_AT4G13130	2.125635	2.083324	1.92222	1.037597	1.525046	1.343652	1.344926	1.348292	1.672245	1.419555	1.793864	1.655449	1.035793	1.208924	1.542608	0.748361	0.75523	1.030224	2.376772	2.06219	2.513253	1.226804	1.208564	1.959757	0.630561	0.688126	0.597994
gene_AT4G17490	17.505514	17.195885	17.127975	71.569824	72.885178	75.641724	43.479317	43.918869	40.652309	23.938835	28.471962	26.885023	43.122852	46.403652	47.014019	38.780331	40.182739	36.294689	33.082836	31.442245	33.573059	32.810337	39.271374	36.0597	28.174376	33.141884	29.615734
gene_AT1G36622	1.058687	0.333677	0.266692	3.774356	2.473815	2.573162	3.768152	4.438152	4.647825	0.369042	0.489204	0.894569	2.437809	2.446616	1.503757	1.444562	1.514674	1.410843	0.950609	1.954993	1.50244	1.681703	2.0831	1.08731	1.38887	1.203899	1.951239
gene_AT3G02850	7.415041	7.523999	7.966677	4.791646	5.200989000000001	5.277724	4.880309	3.4934589999999996	4.578894000000001	11.141029	11.222103	10.604989999999999	3.8141900000000004	3.928081	4.296195	4.759424	4.818993	4.237528	21.394321	24.022906000000003	22.982307000000002	2.568269	2.2789110000000004	2.4222099999999998	2.695867	3.011261	3.111999
gene_AT2G31250	0.452069	0.568025	0.6816	0.408581	0.597379	0.827815	0.88684	1.188156	0.845394	1.256158	0.66394	0.949867	0.550256	0.619712	0.453679	0.563861	1.026294	0.91364	0.839463	0.708443	0.528776	0.562925	0.926708	0.338383	0.412542	0.202834	0.296229
gene_AT3G56090	25.960918	28.258852	25.910954	64.954079	64.694016	64.497154	51.033073	51.485752	48.315533	30.637291	26.24255	29.520027	62.654781	59.770306	63.260811	48.497395	41.039799	46.845581	24.856655	22.328522	23.666822	47.138306	47.309517	47.266758	36.069164	37.320541	34.703243
gene_AT3G18500	1.7308240000000001	1.787646	1.854028	1.110712	0.777958	1.036653	0.589389	0.937353	0.568738	1.99296	2.60525	2.141087	0.853348	1.069844	0.815409	1.320169	1.363248	1.3752689999999999	1.231695	1.989306	2.324442	0.995417	1.4436470000000001	1.103184	1.084039	0.609864	1.0808330000000002
gene_AT4G38390	1.959209	2.186953	2.530116	4.216887	3.230592	3.586723	4.078555	3.430318	3.050011	1.598723	2.051409	1.729563	4.012362	3.97943	3.284832	5.048451	4.698476	4.621373	2.695685	2.332941	2.327739	4.21332	3.871836	2.880684	2.541669	2.93819	1.769583
gene_AT2G28650	1.4274	1.385342	0.978467	4.374892	4.887588	3.454888	6.349216	5.502399	3.382185	1.492437	1.986623	1.666726	6.295961	4.507908	4.615767	4.632432	7.000415	4.28933	1.138191	0.89666	1.412247	5.194436	5.681188	6.085956	7.834332	7.889609	7.742663
gene_AT5G25250	2.01804	1.440014	1.132278	12.070895	13.544816	14.562329	10.536175	10.112914	11.281357	0.644644	0.738436	1.596694	10.17337	11.029432	9.142819	8.478694	5.92483	6.575063	1.137113	1.326982	1.44229	7.161719	7.477939	5.627995	3.527336	5.414767	4.424167
gene_AT5G16380	5.174547	6.352011	7.447751	8.133697	10.16703	8.86114	10.568359	10.305711	12.172303	7.542458	7.813692	8.017992	10.422705	11.305865	9.513994	13.632388	12.674579	12.954947	4.449078	5.466545	3.546905	11.43296	11.118095	11.946855	13.351901	11.02159	10.063029
gene_AT4G28140	0.219724	0.228193	0.272348	0.967195	1.063668	1.807692	1.855862	2.140741	1.944097	0.591708	1.174429	0.64626	0.907143	1.283357	1.08156	2.615832	3.495126	4.104603	0.524752	0.656668	0.804348	1.696393	1.482872	1.531349	7.40178	7.878121	7.470985
gene_AT3G49780	104.696793	102.558983	103.411819	152.011414	152.892441	147.568069	132.454529	130.182587	140.055801	39.745682	37.514896	33.396626	142.59581	143.900391	148.116379	154.671326	154.211731	149.667221	63.849983	66.730141	70.522934	144.379044	142.181259	154.951813	110.73317	116.070518	119.105644
gene_AT1G76970	10.323084999999999	11.092509000000002	10.890495	26.012441	24.156795	25.319707	23.402841	22.139325000000003	23.94733	9.551753999999999	10.490644	9.291906	25.326918000000003	26.391802000000002	25.543777	25.343246	24.303087	25.098788000000003	13.414390999999998	13.452889	12.353151999999998	22.478328	25.591036	28.477874	29.894879	29.373993999999996	33.123039
gene_AT1G12805	0.078106	0.0	0.091476	2.959908	1.789495	3.032215	5.09228	4.387664	3.473488	0.125179	0.832198	0.924968	3.332313	3.260002	3.996365	7.375633	5.304441	6.2561	0.072458	0.0	0.0	5.342191	2.850921	5.088127	2.281652	1.306251	2.318757
gene_AT4G19690	158.875696	161.432735	160.09341400000002	59.859536	54.289799	61.101127999999996	86.982026	79.891246	80.35995	85.646867	82.08814799999999	85.05891799999999	43.880686999999995	51.875046999999995	43.602233	69.13592899999999	68.59829099999999	71.469052	202.136348	200.040826	202.595394	22.223924	24.516492	24.262562	50.681937999999995	52.194183	50.406425999999996
gene_AT1G22470	11.80394	10.088543	10.818641	7.124645	6.507461	4.409527	9.765512	9.057364	10.834459	10.665862	12.499674	14.931666	7.719217	9.69633	7.917938	14.007865	12.95371	15.152225	10.939791	10.269551	11.679768	12.934079	12.689765	18.433249	21.471066	21.308064	22.116716
gene_AT1G07270	0.649935	0.774101	0.713455	0.621318	0.818467	0.586021	0.54106	0.567976	0.945071	1.319493	1.03886	1.136041	0.37458800000000003	0.6339	0.476476	0.395069	0.542322	0.435251	0.538415	0.61996	0.675442	0.62861	0.427144	0.465882	0.634828	0.480047	0.402505
gene_AT2G18969	1.405926	1.887182	2.872557	1.722061	1.655392	1.353208	2.357404	2.132937	2.2588	1.463504	1.359833	2.162426	2.048882	2.42062	2.838664	1.921116	2.845114	1.535722	1.783768	0.987327	1.285226	1.801239	2.812169	2.521087	2.801956	2.634058	2.715881
gene_AT5G17260	0.785161	1.077444	1.043608	1.626428	1.099593	1.881101	2.254303	2.374475	1.5979	0.460284	1.087351	1.061237	1.560088	1.604616	1.709382	1.540489	1.760018	1.062459	1.283779	1.364233	1.358289	2.433471	2.289727	2.524133	1.738759	1.873113	1.491617
gene_AT5G65230	2.908664	2.640654	2.998632	1.393541	1.701526	1.238958	1.499718	2.062274	2.018672	3.430055	3.106366	3.202488	1.582537	0.964733	1.290095	1.95596	2.162647	3.065037	3.671745	4.611106	3.878201	2.279482	2.628787	3.175674	3.024755	4.114705	3.403394
gene_AT4G15230	6.607499	5.67135	6.514218	10.708342	9.671289	9.485595000000002	8.268211	8.357279	7.774986	5.253685	5.653821000000001	5.5108820000000005	20.413027000000003	19.467256999999996	17.959788	13.300399000000002	12.133597	13.229748	11.499581000000001	11.943497	11.225912	31.433006000000002	30.922961	29.789856999999998	12.898278999999999	12.17238	12.417096
gene_AT4G15233	0.610313	0.562059	0.612393	3.395266	2.665096	3.1484959999999997	2.231414	2.804318	1.917133	0.687191	0.462598	0.682613	2.413893	2.698743	2.6485480000000003	2.309144	1.8175270000000001	2.255259	0.942446	0.57637	0.655529	2.713784	2.928086	2.1277559999999998	1.95425	1.898594	2.220535
gene_AT4G19960	3.832184	4.121116000000001	3.476219	8.233779	9.292158	7.438560000000001	10.595822	8.579167	8.733791	2.8997279999999996	3.2129760000000003	3.673549	10.2951	11.105333000000002	11.613667	10.743763000000001	10.262676	10.646568000000002	3.880925	3.58887	3.915546	8.513872	9.290652000000001	8.925736	8.074850999999999	7.460014	8.752982
gene_AT1G17970	13.541674	11.780851	13.813963	6.508959	7.964968	7.745348	5.4542589999999995	5.910505	7.2362459999999995	10.332192000000001	10.435310000000001	11.057013000000001	6.076663	4.805432000000001	7.540490999999999	7.055098000000001	6.111189	6.408517	8.800155	8.718449	9.455731	5.480372	4.757941000000001	5.144812	4.793324	4.8840509999999995	4.413238
gene_AT3G21680	6.612859	5.618	7.030426	10.466991	10.573758	9.106307	7.981365	6.960045	10.204012	6.359466	5.659698	5.972775	7.222651	9.248816	10.042631	8.1338	7.073572	8.648949	3.472249	6.379518	3.523615	11.650876	11.199801	12.13962	10.40345	11.18309	11.034919
gene_AT1G35230	3.394595	3.003881	3.806092	2.855738	5.075438	4.098551	2.525633	1.848503	3.558638	4.357891	4.107191	5.171319	2.557917	3.227016	2.440436	2.483429	1.752036	3.562388	6.807278	4.528069	4.579525	2.318516	1.926386	2.933394	2.207175	1.544967	2.362791
gene_AT1G19115	1.298745	1.243916	1.34944	0.648142	0.473285	0.273775	0.304737	0.134502	0.18151	0.899852	1.405675	1.370505	0.27206	0.825703	0.0	0.216064	0.448218	0.44157	1.0466	1.045686	0.778215	0.62961	1.069825	0.552863	0.294423	0.432547	0.60146
gene_AT4G33560	1.70353	2.295034	2.545857	5.786482	5.281261	4.726095	27.130342	25.519115	28.757948	3.138759	3.509941	4.594491	20.434425	19.795506	21.528532	28.173063	25.172306	28.979271	1.026338	2.290393	1.395624	26.664181	24.655188	27.612562	16.933376	15.983976	15.334723
gene_AT5G16600	15.100348	17.642569	16.26845	5.149391	6.063098	4.933623	6.895263	9.101791	8.263446	16.457056	19.312723	17.661221	7.039317	7.767571	6.430706	11.832063	10.208802	12.759111	14.066054	13.885943	14.539641	9.380527	11.442283	9.824402	13.991413	14.148971	14.307835
gene_AT2G37940	32.489071	31.747059	32.05164	79.140911	78.76984	79.79534699999999	61.196657	62.629374000000006	60.961256	29.785108	30.140801999999997	30.221142	63.437564	70.651503	67.97995	57.966421	51.318638	55.666075	34.384442	35.821936	36.85004	55.375972000000004	61.691362999999996	57.999514999999995	48.609592	46.895763	47.794548
gene_AT3G57120	6.661193	6.825261	7.164614	8.49421	10.010818	10.33394	10.154328	9.99918	7.878473	6.426455	6.872097	6.796262	11.694308	9.155645	9.879179	9.124979	10.531109	9.691411	6.653169	6.350712	6.665477	10.853564	11.925589	12.498076	9.674331	10.520576	9.920328
gene_AT4G12300	8.00337	7.933614	7.060761	3.440578	1.966175	2.4828	3.831588	3.943769	2.862052	5.357425	3.899898	6.097482	3.64732	3.425274	3.383897	4.100619	3.739275	4.50023	5.900037	6.401719	6.304084	3.509387	3.815198	4.09854	3.639358	4.228027	3.256779
gene_AT3G19370	41.26351	41.45743	40.656693	16.143817	16.672953	15.260976999999999	18.183487	16.908793	19.803971	45.527739	45.682894000000005	46.804942999999994	15.193638	16.530175	15.753881	18.167807	18.985615	17.639567	44.007759	44.646059	48.554114999999996	16.983148	15.121438000000001	17.518524	21.352710000000002	19.278491000000002	20.347272
gene_AT1G01560	0.20207	0.407725	0.372586	1.059993	1.6273179999999998	1.380877	0.198506	0.692261	0.150707	0.08395	0.050148	0.062698	0.057041	0.8643430000000001	0.094953	0.5317689999999999	0.141739	0.399206	0.0	0.094751	0.207668	0.146565	0.028613	0.272065	0.168624	0.301528	0.089254
gene_AT3G56650	2.400043	3.326246	3.191476	1.434043	1.858274	2.215252	1.400386	0.994484	1.251197	2.336703	3.744721	2.983705	1.337632	1.833836	1.787861	1.190636	1.22349	2.046777	1.716113	2.866639	2.666621	0.950005	1.792205	1.05478	1.224479	1.664593	1.537383
gene_AT5G06470	0.643056	1.666385	1.036205	0.503319	0.275791	0.181691	0.463043	0.590487	0.368625	0.719123	0.917096	0.983431	0.486637	0.112933	0.385463	0.356288	0.584499	0.407217	1.345411	1.127141	0.964514	0.282081	0.286825	0.372094	0.753492	0.699791	0.42464
gene_AT3G58490	15.923769	16.261671	16.353354	26.681424999999997	26.034688000000003	30.819422000000003	22.155096	22.468171	20.855348000000003	16.18307	13.879628	13.741507	26.226205999999998	27.435357	25.225702	26.82761	27.486047	26.838063	16.258722	17.776021	16.692899	28.877964	31.239579	28.554581	22.60043	24.852953	23.540509
gene_AT1G27620	3.856726	3.864192	3.723546	1.523065	2.272671	1.672931	2.210022	2.942044	2.129159	6.824077	5.144543	5.508671	1.600305	2.5908	1.955347	2.60769	3.22327	2.612331	5.597359	6.150241	5.492238	3.306351	2.714136	2.673465	3.833551	4.589357	3.678097
gene_AT3G22380	49.249153	50.696263	47.038555	37.8129	39.493036000000004	37.798459	84.881306	84.125135	79.981752	49.150095	48.759809000000004	46.980344	64.841849	65.739576	64.987716	113.715412	115.43396999999999	115.45942400000001	49.469429	50.116794	53.86958	95.728357	97.42360500000001	93.329464	127.0468	125.573835	126.24452199999999
gene_AT5G38710	6.935327	6.385317	5.720472	32.61482	33.961169	31.439328	41.162607	48.333386000000004	42.680652	4.748169	4.213382	5.201595	46.205783	43.756669	41.302576	39.886469000000005	41.213966	40.130504	8.295928	8.887688	9.215261000000002	47.107457	46.398869000000005	48.084873	38.065228000000005	39.751649	39.707163
gene_AT1G15415	0.392327	0.909799	0.294176	0.989507	0.45935	1.032475	0.910844	0.618296	0.383572	0.864262	0.518313	0.420355	0.286787	0.274678	1.044752	1.074056	0.614716	1.127229	0.115069	0.90129	0.562155	0.481451	0.94147	0.733926	2.004283	2.000326	2.883834
gene_AT1G47620	1.157457	1.241207	0.703143	1.535936	0.805294	0.643338	1.037679	1.375433	1.219471	1.170784	0.993593	1.510881	1.300674	1.053562	1.107578	0.710462	0.525482	0.32055	1.399849	0.848705	1.133713	1.263473	1.284054	0.789074	0.859109	1.437154	0.918534
gene_AT2G17480	12.290504	14.264795	12.52433	42.764977	45.808384	41.43803	35.319866	34.800537	32.264622	15.670033	15.112429	17.422802	44.196251	46.192539	44.25246	34.814625	32.642654	32.831444	15.053519	13.029106	14.927001	36.554291	38.382099	37.38969	34.76738	36.331879	35.178181
gene_AT1G01650	15.254560000000001	16.266977999999998	16.275876	32.741876	30.804316	33.222304	28.510731000000003	28.616433	29.278179	16.190833	16.131289	16.277348999999997	39.278071000000004	40.463083999999995	35.248177	38.364897	36.576311999999994	37.561231	17.107090000000003	16.711979	18.118101	47.136903	41.293656	44.75219	38.372075	39.962089000000006	38.968941
gene_AT1G26560	0.634719	1.253974	0.299651	0.638507	0.345698	0.36372	0.882637	0.577776	0.513805	1.22394	0.855916	0.671905	0.234726	0.415286	0.465389	0.829939	0.780782	0.963953	0.915926	1.125297	1.021126	0.055383	0.404767	0.537053	1.119503	0.981353	1.018595
gene_AT1G53903	3.871905	3.819655	3.087845	23.124483	20.989399	22.533762	14.091278	11.681347	13.162645	3.033191	3.065276	2.96559	12.643904	12.777432	12.74918	9.751217	9.378963	9.862437	3.068728	3.141467	3.356143	11.798649	9.977209	11.137755	8.582705	6.649796	7.348831
gene_AT3G15840	2.95929	1.26459	1.8825020000000001	0.671169	1.018459	0.679143	1.061311	0.682328	0.42904699999999996	0.87935	1.337736	1.359972	1.416274	1.131089	0.925547	1.008325	1.4275849999999999	2.181924	0.556639	0.783374	1.034616	0.266462	0.71071	0.949913	0.929663	0.982193	1.131449
gene_AT3G22400	7.174142	7.730375	7.904705	17.324045	16.514185	16.836214	15.519393	17.796278	17.260056	10.935734	9.842355	10.06003	17.230301	18.129827	16.372967	12.295624	11.759887	11.358907	9.510879	10.324727	10.558613	14.525923	17.217117	15.918109	12.830341	12.299002	13.304065
gene_AT2G44380	90.919258	92.965645	86.865044	35.980347	38.063934	37.199383	40.911232	40.035347	40.543266	49.004932	48.391857	46.424984	30.039186	29.012552	32.008308	31.552279	30.637526	28.586546	94.157547	101.394279	87.550552	28.146729	27.757818	27.000929	20.451801	24.197254	23.847427
gene_AT5G57790	0.656544	0.6548790000000001	1.080112	0.5040709999999999	0.25160899999999997	0.169413	0.464407	0.559281	0.397408	1.055928	0.7591429999999999	1.028793	0.311724	0.571358	0.791155	0.44613400000000003	0.6226619999999999	0.393253	0.888782	0.780164	1.083275	0.5150170000000001	0.38156999999999996	0.330036	0.685878	0.5821379999999999	0.468112
gene_AT3G25830	306.111694	308.711639	295.670135	92.234619	90.159401	96.808807	136.05217	139.364929	136.149261	356.068665	354.540741	352.587189	91.975113	94.086342	92.097221	121.834778	124.386597	124.686615	395.060455	391.689362	394.219116	109.608047	115.637764	108.455376	155.276413	156.568176	157.164398
gene_AT1G72070	3.169577	3.361842	2.516364	3.190681	4.136863	4.480766	3.778067	3.410452	2.752919	3.448511	2.228226	1.994589	5.451406	4.410517	3.8262869999999998	5.560331	4.094867	4.801189	2.990223	1.6192579999999999	4.012676	4.640617000000001	5.590692000000001	4.2133769999999995	5.829045	5.845312000000001	7.02346
gene_AT2G36090	25.025831	26.278055	27.406271	3.582311	3.593637	3.78841	16.979708	13.738065	16.555515	18.621954	16.390594	14.859172	7.646011	6.247891	8.244962	12.425945	13.431602	12.093953	18.655762	19.53446	17.416752	8.376084	7.639949	6.181316	8.224015	8.170137	9.073318
gene_AT5G40860	2.404444	2.962656	3.281872	5.539319	5.944115999999999	6.246575	5.125877	5.5916500000000005	4.054317	1.152935	1.3488769999999999	2.07151	7.392495	8.160143	6.808516	7.625231	7.67268	8.084916999999999	1.922918	1.001194	2.284873	8.650341	9.060941	7.686537	6.864954	4.553934999999999	6.9299409999999995
gene_AT3G16000	5.593044	6.731263	6.389214	2.037749	2.402731	2.506984	2.610356	2.701619	2.881832	5.528126	6.547831	5.544594	2.332855	2.173182	3.380932	2.261005	3.50367	4.257035	4.817916	5.450943	4.611113	1.917998	3.446111	2.028949	2.840806	3.50497	2.774258
gene_AT2G25090	9.939909	13.625598	9.901512	2.341789	2.815826	3.765611	2.621708	3.288856	2.889025	5.729515	6.185048	5.603323	2.114022	2.546728	1.645772	3.63846	3.904506	3.072049	7.307211	7.693079	7.859161	2.910679	2.778623	2.404679	2.04437	2.610911	2.092596
gene_AT1G78610	9.242054	8.631718	10.11169	11.697631	11.604142	11.989199	12.932109	14.099021	13.69843	10.315162	11.106499	10.952792	13.545782	13.649341	13.863504	16.401058	16.45783	15.879814	9.325117	8.460242	9.844774	16.129574	15.267351	16.731457	18.663511	21.351946	20.270023
gene_AT4G40010	9.685345	10.470715	7.7161	6.054816	7.45176	6.02865	8.337072	5.599761	5.685771	7.917684	7.132478	7.434278	6.801009	7.015953	6.599493	12.837271	11.863504	9.19142	10.320577	13.01133	10.417266	14.545988	13.452875	12.82811	11.661729	12.22893	11.305917
gene_AT3G20710	1.393869	1.214445	1.503529	0.917012	0.933263	1.141556	1.011395	1.180534	1.167574	1.674353	1.704408	1.131585	0.545823	0.648996	1.130755	1.209474	1.477785	1.196839	0.972394	0.688873	0.521326	1.735007	1.001847	0.791586	1.074037	1.338853	1.464676
gene_AT1G71030	3.6398420000000002	3.818946	4.229039	0.40660199999999996	0.62581	0.715757	0.666056	0.8719429999999999	1.1693500000000001	1.9724629999999999	1.553547	1.941634	0.86416	0.67489	1.084216	1.336473	1.571069	1.655155	3.5782680000000004	3.4903299999999997	2.099881	1.334285	1.0427490000000001	1.629522	1.031822	0.447496	1.623795
gene_AT1G59640	0.57254	1.253337	1.034913	2.2743059999999997	1.764966	1.776203	2.079658	0.7941400000000001	1.588502	1.784853	2.074405	1.759735	2.048951	1.550431	1.8574510000000002	1.416199	1.332059	2.420578	0.564028	1.15924	0.9206019999999999	1.65246	1.93425	1.8146959999999999	2.394463	1.032255	1.7223289999999998
gene_AT2G33060	3.549342	4.125406	3.844502	0.679005	0.834685	0.862304	1.403916	1.216447	0.852434	3.427853	4.41293	4.199353	0.715984	0.458848	0.734631	0.845666	0.797748	0.914988	4.886333	3.935493	4.943011	0.819664	0.644692	1.212437	1.318947	1.186579	1.606896
gene_AT1G26770	4.986997	5.058169	7.45067	1.1345999999999998	1.8565749999999999	1.190931	5.873834	5.160493	4.006471	7.824777	9.371382	8.657349	1.779784	1.975329	1.910098	8.558354999999999	6.814297	5.73138	3.479415	5.250717	4.507029	3.4217709999999997	2.32877	3.328484	6.543467000000001	6.622248	4.865838999999999
gene_AT3G15060	6.211808	7.055145	6.863966	27.189756	27.870537	26.153515	18.127571	20.825274	19.151684	7.053306	8.48184	6.745334	23.43429	24.273993	25.92697	21.686857	21.362984	18.057743	6.586731	7.237071	8.189414	23.72488	26.225151	26.070889	20.841038	19.750032	20.929829
gene_AT2G44600	5.424945	5.239686	4.217239	1.804168	2.587973	2.250715	2.597145	2.629069	2.346725	4.350788	3.003845	4.085351	2.060591	1.895954	1.421576	3.267744	3.514417	2.643635	4.47749	3.037914	4.546054	2.126795	1.909003	2.407127	3.763582	3.674759	2.770566
gene_AT1G16530	13.025526	9.928146	9.917595	5.991532	3.078424	6.510157	11.201596	11.783545	13.455688	14.164287	14.806412	12.216734	12.400836	8.488449	10.066261	10.586246	10.199391	9.297377	14.983172	11.970732	12.507551	16.59569	18.801249	15.138256	14.652654	16.365801	19.204884
gene_AT3G49210	9.044118000000001	8.566478	9.333849	12.050466	10.981464	12.489793	14.570314	15.233876	13.557614	5.829350000000001	7.352955	6.866684	13.054933000000002	11.922236999999999	15.016231999999999	12.154589999999999	13.452562	13.775022	11.756214	10.254154	10.397929000000001	14.021659000000001	13.050559	14.169188	13.152384000000001	11.729346	13.415333
gene_AT4G12490	2.404558	3.14402	2.933778	3.108308	1.391504	1.654106	4.962827	5.092786	3.891343	0.37031	2.426898	1.450089	1.350938	0.965724	1.234877	1.549511	1.130744	2.283744	0.65886	0.988407	0.475565	1.218725	0.673701	1.16722	1.459275	1.837543	2.836272
gene_AT2G04500	2.370219	2.427062	2.213694	0.446842	0.609281	0.692383	0.376605	0.658544	0.445037	3.581271	2.794931	3.45491	0.465395	0.355166	0.29904	0.448501	1.007477	0.238577	3.162102	3.232923	2.092053	0.202838	0.407748	0.357403	0.654246	0.176574	0.458176
gene_AT3G04370	9.167447	9.929283	6.991210000000001	4.654828	4.369618	3.6569640000000003	3.887843	6.249818	4.143865	9.631229999999999	10.500821	11.642597	4.6174029999999995	5.434233	3.542042	4.048848	5.429785	4.205006	13.195049000000001	14.160632999999999	12.432307	3.6591690000000003	4.101767	4.482652	3.578295	4.9773119999999995	4.756641
gene_AT1G18870	21.231847	19.502731999999998	21.597427000000003	1.7946	1.452538	1.864096	4.286341	4.9278	5.230408000000001	22.113585	25.21327	21.470402	1.813971	1.721383	1.3967420000000002	3.4368369999999997	2.868242	3.060531	25.840788000000003	26.137625999999997	26.405741	2.1714450000000003	3.4173489999999997	1.490284	5.450108999999999	4.778035	5.1166279999999995
gene_AT1G76580	6.208255	6.43168	6.334288000000001	8.100299	8.679745	8.848469	6.350453	5.609617	6.979976	5.738819	5.927244	5.547043	9.877629	10.135912000000001	8.941336	6.181908	7.385515	6.183609000000001	6.212083	6.038954	6.251664	13.148947000000001	13.772356	12.473486	7.931811	7.6960180000000005	7.4675769999999995
gene_AT4G01575	2.866313	2.244909	1.460102	3.597725	3.179061	4.635575	3.333789	2.58553	1.900489	2.108214	2.630884	1.713604	2.972137	2.943618	3.937867	2.317586	3.04895	2.998286	1.908259	1.450583	1.814317	3.14355	4.200471	4.419631	2.35305	3.05814	4.710903
Arabidopsis_thaliana_newGene_750	4.068638	2.278049	2.996543	2.096175	0.662149	1.400894	3.8240409999999994	1.136691	1.816299	1.426659	2.093927	0.813785	1.091431	2.008651	1.814291	1.179001	1.6315169999999999	0.232574	1.135161	1.618266	0.982622	1.5805200000000001	2.579256	1.437279	0.262247	0.13743	1.182969
gene_AT1G68723	1.551644	1.430758	1.60169	0.803616	1.105705	0.634365	0.677921	1.07884	0.397296	2.367448	0.307184	0.957539	1.920668	1.362306	1.390763	3.607315	1.688409	2.732511	4.669198	1.354278	0.925864	1.471247	1.863677	1.694382	0.653787	2.73507	0.99254
gene_AT3G05770	0.5707139999999999	0.248674	0.183924	2.535043	1.579404	2.193095	2.444665	2.135503	2.5432539999999997	0.100398	0.426988	0.16419499999999998	1.881008	2.48294	2.064885	1.337212	0.902925	1.408633	0.259501	0.134682	0.026027	2.187374	3.158793	3.195982	0.21537	0.455983	0.319739
gene_AT1G01480	2.381517	2.178292	2.141668	1.142933	1.197252	1.119014	1.400734	1.871462	1.358147	1.374419	1.607038	1.232543	1.6972129999999999	1.550533	1.211784	1.460495	1.566933	1.329983	1.048293	0.853448	1.072512	0.877958	0.413596	0.610889	2.091917	2.205245	2.260276
gene_AT5G62140	1.666483	2.123073	1.635962	0.216426	0.093631	0.080015	0.323023	0.227854	0.186943	1.28163	1.159348	0.889753	0.130307	0.210901	0.164894	0.362954	0.677711	0.314036	2.042759	1.811891	1.107834	0.073701	0.106044	0.712027	0.200602	0.415475	0.260759
gene_AT5G17760	9.169455	9.757906	8.454147	7.310898999999999	7.4719940000000005	9.260909	13.268732	11.109266	10.319749	10.581759	10.746699999999999	9.518005	9.775663	11.542771	10.549237	22.271387999999998	20.898671	22.107673	6.794878	6.7083580000000005	5.963847	16.375241	18.653544	16.534626	32.98738	37.002806	33.453854
gene_AT5G64870	0.980812	1.17559	1.187827	24.071596	25.952518	24.334942	7.364956	9.488905	7.366158	2.278047	1.601854	2.219248	15.478633	16.019379	14.297287	10.317864	11.023331	11.772395	2.081503	2.04178	2.915111	13.744981	14.293308	12.586852	10.033489	10.529366	9.744774
gene_AT1G49975	1.080881	1.291714	1.482249	0.209435	0.073563	0.175457	0.172073	0.170955	0.089191	0.91059	1.350011	0.587625	0.582925	0.179419	0.134982	0.247195	0.246623	0.211443	0.569036	1.090393	0.262089	0.432468	0.172775	0.045159	0.401088	0.240759	0.117515
Arabidopsis_thaliana_newGene_1256	1.657585	2.454626	1.592713	1.3012069999999998	0.804401	0.379738	0.768691	0.8018029999999999	0.31549099999999997	0.67395	1.025224	0.697616	0.622108	0.207461	1.442422	0.45210300000000003	0.35056699999999996	0.7985690000000001	1.338965	0.879375	0.7831520000000001	0.9630340000000001	0.225157	1.118159	0.263314	1.5067579999999998	0.422464
gene_AT3G07195	14.298347	14.990299	13.536073	40.621404000000005	39.629343000000006	39.478786	35.365273	39.018807	38.612682	10.71905	9.33466	13.345956	24.987554999999997	24.672424000000003	23.237916	20.253013	22.258177999999997	20.817756	17.376913000000002	17.400949	19.212823	21.105702	18.933289000000002	21.233671	13.1818	13.177999	14.477291999999998
gene_AT5G18340	1.923043	1.787651	1.326097	1.607236	3.284484	2.560935	0.588383	0.979717	1.340786	1.112877	1.348155	1.129325	1.84993	2.768563	1.837019	1.082753	1.247057	1.149022	1.144267	1.631502	0.846172	1.649282	1.96798	1.645399	1.074895	1.261451	1.534502
gene_AT2G34020	9.659879	10.157295	9.135564	18.482064	16.936231	19.313256	15.478895999999999	14.131536	14.279006	11.450427999999999	11.926354	11.642014	19.069231000000002	22.439581999999998	20.116379000000002	20.139673000000002	18.320227	19.632112	9.087063	7.6352850000000005	11.539644	32.674613	32.716218999999995	34.593388000000004	26.355372	26.948999	23.470309999999998
gene_AT2G21900	0.0	0.155685	0.0	1.972988	1.685964	2.079414	0.333151	0.538181	0.490346	0.0	0.045184	0.108396	0.10816	0.758729	0.534666	0.0	0.170813	0.806726	0.057722	0.20836	0.0	0.752963	0.122893	0.88691	0.049367	0.056133	0.0
gene_AT4G12800	20.824502000000003	21.076785	21.208163999999996	5.557646999999999	5.031479	5.428791	5.82821	6.312886000000001	6.621708	16.18206	14.078585	11.002585	6.014283	6.385451	7.589840000000001	6.800036	5.207093	5.984464	7.100636	8.963253	8.274364	5.536782	5.659527	6.3256619999999995	5.040801	6.848014	6.239381
gene_AT5G16410	2.43136	2.615463	2.195661	1.498881	1.859726	1.223872	1.302014	1.224783	0.851402	1.784217	1.834104	2.029435	1.507098	1.535733	1.061584	1.063437	0.967783	1.420764	2.435253	1.927502	1.883716	2.165085	1.561065	1.80544	1.404784	1.349818	1.103298
Arabidopsis_thaliana_newGene_1124	69.300754	68.162705	71.664618	405.08097300000003	420.52945000000005	427.75548699999996	286.193631	288.09055	282.59652800000003	62.58014299999999	63.098265999999995	62.788945000000005	397.61431500000003	416.02853500000003	389.445725	357.1063649999999	343.754867	350.928892	76.585733	81.64595600000001	79.80109300000001	424.43417999999997	437.91818800000004	433.333131	363.62219000000005	360.565063	366.231634
gene_AT3G63180	4.963874000000001	6.064074	6.185323	10.640319	10.905995	9.920144	16.101702	13.274982	14.002477	6.002647	7.511004	5.936393	13.669894	13.916768	12.768377000000001	17.162531	17.640327	20.572539	5.658291	6.681214000000001	5.596083	19.954763999999997	20.77504	18.781109999999998	20.600483	19.947462	20.58114
gene_AT5G14120	54.038879	51.956314	55.787251	98.226715	97.579094	95.050102	70.133934	65.933014	66.969322	37.198727	40.675323	35.502224	81.028336	80.741951	83.229126	58.465099	57.880051	57.979568	62.685349	61.767494	61.662811	77.561661	83.494179	79.11705	51.974339	51.499458	55.345028
gene_AT3G62150	2.4459609999999996	2.187751	2.2819149999999997	28.903633	29.685655999999998	30.788842	17.321669999999997	18.701007	18.911890999999997	2.9543660000000003	1.996346	2.2723050000000002	26.619962	26.559783000000003	25.703207	16.633543	16.195132	17.23078	2.532585	2.535277	2.5250909999999998	22.131686	22.045897	22.184218	14.39579	15.872304	16.685356
gene_AT4G21410	19.672496000000002	19.784214	19.489757	45.035834	44.41842199999999	47.324704999999994	49.22273800000001	47.997782	43.845685	18.267375	17.831525	17.488338	54.610105000000004	52.121106999999995	45.601101	41.088701	44.104451	40.510716	16.285386	15.934037	18.710949	55.21861	56.342853	56.966263999999995	50.307441000000004	47.159002	46.620605
gene_AT3G61490	8.20313	7.906938	8.671189	4.128413	3.9325859999999997	4.227323999999999	3.9370639999999995	3.7953829999999997	4.501393	9.41816	10.037108	9.792053	2.34499	4.1696159999999995	3.6684170000000003	2.9860710000000004	3.503155	3.226986	10.003072	8.743333	9.997183000000001	2.521722	3.665337	2.497567	2.959755	3.1613420000000003	4.313227
gene_AT5G38280	6.762543	7.20059	7.696973	22.690624	24.047921000000002	24.507959000000003	22.560131	19.890083	21.240824	9.796394	9.357586	9.206530999999998	25.028128	23.993973	21.757987999999997	19.106894999999998	18.202669	19.281747000000003	10.238932	8.659659	9.832915	20.957189999999997	21.739852	21.366775	19.254157	19.470369	19.371914
gene_AT5G07130	11.573060000000002	10.932485999999999	11.728857	3.260599	2.297917	2.920546	4.629913	4.015836999999999	5.573038	13.001444	12.852709999999998	11.146011	4.115717999999999	3.5329960000000002	3.707598	6.054773000000001	6.2343980000000006	6.946509	16.822940000000003	14.734877999999998	15.499756000000001	3.976088	5.240912	3.880481	6.767880000000001	8.375028	6.66929
gene_AT1G13130	4.372572	3.855806	3.998065	1.905087	1.473662	1.29718	3.993634	1.886483	2.330478	3.981223	3.454717	4.797185	1.030194	2.053214	1.86453	2.400843	2.010747	2.466748	4.029415	4.290057	3.432127	2.608361	2.866127	1.842392	2.520217	2.863783	2.489256
gene_AT5G02350	3.543339	3.347243	4.207807	9.11662	8.087635	9.247191	9.305116	9.547254	9.004631	3.133049	3.660663	3.465387	8.477685	9.153234	8.243616	8.50264	8.941624	8.475357	2.266955	3.789505	2.83613	11.666182	9.973131	10.7362	10.04343	9.635707	7.879085
gene_AT1G35610	0.735633	0.230716	0.323458	0.63889	0.89485	0.900566	0.546576	0.607729	0.654944	0.487979	0.578925	0.630836	1.050176	1.05298	1.470347	0.398926	0.697038	0.564432	0.476024	0.471114	0.610268	1.967814	1.18262	1.403612	1.121438	0.66541	0.517338
gene_AT5G52250	3.114363	5.286	3.674663	8.693155	9.733349	8.983636	6.686297	5.556971	4.94523	4.844805	4.101792	2.754436	7.375582	6.839748	7.278708	7.932921	8.348188	7.075737	3.584679	4.099233	4.023326	5.238844	7.150425	5.532363	4.341145	4.031863	5.368733
gene_AT3G28100	5.002771	7.358529	7.204376999999999	2.723658	3.806278	3.622682	3.404349	2.175714	1.987443	5.26546	4.311985	3.758021	2.545862	2.971066	2.9101199999999996	2.5007479999999997	3.075561	1.743881	5.595836	4.857620000000001	7.9180850000000005	1.5686849999999999	1.3467209999999998	1.789827	2.212993	2.779085	2.057614
gene_AT5G48655	21.914525	19.905331999999998	14.219867	33.006486	30.888661	36.21284	30.352648000000002	30.338817	32.216514	18.894784	14.226028	20.186444	22.61416	37.161792000000005	21.743814	31.144952	30.992145	34.518504	18.202084	18.511848	19.892219	29.092936	34.371486000000004	38.150020999999995	28.918506999999998	35.303856999999994	26.69999
gene_AT5G48657	21.790613	23.789628	21.365133999999998	30.113612000000003	30.310551999999998	31.195097000000004	35.300871	40.746438	35.780166	15.198550000000001	12.519824	16.148976	26.594887	29.858161000000003	31.426133999999998	29.174639	29.666688	33.568215	23.172425	23.620734	26.159646	20.50499	22.273457999999998	20.776061000000002	20.631723	22.11715	20.254772000000003
gene_AT4G27810	0.506315	0.612414	0.595232	1.106773	0.937319	0.588818	1.202785	2.030339	1.23511	1.71239	1.495468	0.622213	1.345315	1.366445	1.30211	1.152526	2.531042	2.510431	1.131044	1.437615	1.946993	1.172362	1.270366	1.349744	1.335818	1.647793	1.429705
gene_AT2G18650	2.947614	2.986717	2.055136	1.029801	0.88557	1.280831	1.154694	1.027005	1.812215	2.01274	2.187359	1.885406	1.535786	0.61075	0.882354	1.026384	1.502507	0.938372	2.36156	2.08385	2.021349	0.642877	1.959461	1.086982	0.453832	0.485302	0.633114
gene_AT4G20450	0.465504	0.608585	0.389709	0.937794	0.867888	0.840769	0.611618	0.850221	0.666186	0.276912	0.277644	0.437515	0.32804500000000003	0.60931	0.6853549999999999	0.6153299999999999	0.48536199999999996	0.6642159999999999	0.217317	0.360244	0.319327	0.278946	0.394457	0.215529	0.321031	0.453583	0.228935
gene_AT5G40330	1.542554	3.160831	1.20409	2.719254	2.707531	2.218424	2.064047	3.372861	1.327327	2.275246	3.051997	0.874309	2.648622	3.009168	2.847786	2.031269	2.468205	2.546237	1.762676	1.619976	1.304884	2.342544	2.525607	1.981259	1.494563	0.868479	1.078122
gene_AT5G41680	2.286166	1.181291	1.849933	2.022854	2.013219	1.401192	0.794352	1.484689	1.495456	0.8160339999999999	0.89105	0.9324739999999999	2.540973	2.638191	1.994869	1.397745	1.04114	0.922945	1.5975309999999998	1.623248	1.760287	2.758004	1.3104289999999998	1.6859730000000002	1.1446239999999999	1.06592	0.662612
gene_AT5G56970	0.796214	1.367093	1.117171	1.813001	1.580649	1.342926	0.382221	0.502661	0.298542	1.534483	1.553393	2.382478	2.25985	2.423	2.394824	1.173696	0.741805	0.971933	0.73054	0.874445	0.760247	3.212808	3.442711	2.302699	0.906416	0.618978	0.74505
gene_AT3G55646	0.071933	0.0	0.254001	1.109054	0.889946	0.572972	0.265968	0.208647	0.488187	0.181679	0.0	0.106494	0.348156	0.566747	1.08994	0.618955	1.092897	0.47729	0.088376	0.0	0.11347	0.794437	0.735212	0.949045	0.938918	1.037988	1.998302
gene_AT3G22260	14.606673	16.078314	13.715475	35.641802	34.270055	37.898246	30.919424000000003	26.650391000000003	27.423778	12.833383999999999	10.764415999999999	12.468874999999999	34.140195	36.20672999999999	34.025661	32.189594	29.832328999999998	31.897912	16.249681	13.523427	14.508985000000001	31.112577	33.23896499999999	31.672598999999998	25.462817	23.400715	23.643714
gene_AT5G61350	3.656115	4.218284	3.551163	4.006124	3.898774	3.984591	5.452604	4.812055	4.010192	2.250449	3.688113	3.186885	4.823394	5.063392	4.760432	5.564498	5.274847	5.676135	2.724302	2.557367	2.951247	4.455929	4.314754	3.922664	4.206161	4.331507	3.849652
gene_AT5G05490	0.476102	0.37296	0.069672	1.300649	1.100356	1.763996	1.6939609999999998	1.055387	0.947471	0.160579	0.311921	0.058458	1.074692	0.839934	0.392146	0.845803	1.590051	1.221532	0.22953	0.309177	0.501736	1.329512	0.865178	0.821803	1.395848	1.27387	1.308061
gene_AT5G42650	10.886432	11.770288	10.304856	166.713181	173.175095	170.21846	86.390099	85.0121	83.198837	16.097075	14.969268	14.960917	131.217651	129.43956	131.252655	66.261467	67.307243	61.997173	13.874183	14.537102	15.632538	109.171516	111.330132	115.536667	70.619263	69.887047	71.357735
gene_AT1G63420	9.380533	9.656094	9.64828	5.28189	6.064948	4.99153	4.423075000000001	6.127492	5.498239	14.540173	15.760668	14.044642999999999	5.888922	6.1737470000000005	5.829011	5.271854	5.748729	4.384052	13.682904	14.413741	13.809849	7.233787	5.21636	6.107852	5.973638	5.814806	6.108982
gene_AT5G58530	5.997025	6.611979	6.733892	11.003064	11.653762	12.877198	9.392503	9.118154	10.221616	6.971394	7.135635	6.467787	10.222232	7.649645	6.492383	8.393116	7.948511	6.155212	6.064472	4.870041	5.256938	6.995032	5.847336	7.893772	5.605955	5.11868	5.92602
gene_AT1G24140	0.977277	0.631998	1.092593	3.186915	3.247483	2.368774	1.249397	1.478224	2.190123	1.555193	0.917558	1.286359	2.985045	1.955365	1.665644	0.798991	1.880857	1.463562	1.393262	1.656475	1.13124	2.098872	1.91879	1.697762	1.639364	1.379601	1.733412
gene_AT4G02180	1.197603	1.009844	1.39116	1.536321	1.054388	1.74842	2.682865	2.461344	2.134302	0.805049	0.934782	0.626856	1.335519	1.87642	1.485364	1.708992	2.101706	1.910645	1.580263	1.690733	1.48363	1.246987	2.708891	1.251727	1.33239	1.793911	1.214337
gene_AT4G22680	1.295016	2.042077	1.243267	1.138771	0.945573	1.20109	1.436346	1.381242	1.051889	1.493519	1.195642	1.206314	0.879178	0.836556	0.879321	2.274011	1.790459	2.191221	1.581443	1.056918	1.085053	1.698179	1.248993	2.206051	3.414509	2.877669	3.724698
gene_AT5G64550	1.870551	1.418001	1.661906	0.585016	0.714854	0.510072	0.875639	0.966584	0.667242	2.359409	2.083316	2.594379	0.661846	0.634867	0.870212	0.758253	0.534738	0.831439	0.974955	1.750563	1.578788	0.649684	0.155543	0.723815	1.230773	1.088384	1.073161
gene_AT4G34190	11.729214	14.625401	13.560296	5.015259	4.923639	6.065896	4.353314	5.026951	4.981067	14.8173	12.029311	12.632336	4.556147	5.683003	3.961361	7.399658	5.246367	6.678094	12.445752	12.716268	11.367327	5.053916	6.719029	5.872514	5.547122	4.750988	5.619102
gene_AT3G18930	2.946795	3.3802520000000005	2.683872	5.616018	5.877177	5.973547	6.003816	6.0130159999999995	6.4763720000000005	4.790598	4.688609	3.848046	7.0651720000000005	6.535813	5.801912	8.791936	7.627580999999999	7.891167	2.998923	3.892302	3.0611870000000003	9.150627	7.626067	9.434557	9.356741	8.719795000000001	8.441267
gene_AT2G24190	6.9393519999999995	7.029038	7.269748	4.945352	4.118933999999999	3.790057	4.465701	3.988909	3.74049	6.554137	6.82703	6.415182	3.328134	3.474193	3.664445	5.10231	3.541064	3.3428620000000002	7.828453	7.299068	8.918880999999999	3.842232	3.135509	3.413906	4.264115	3.590621	4.0619060000000005
gene_AT2G02800	35.426048	33.230255	35.531757	69.119949	62.833572	66.251053	53.837727	56.152615	50.897709	32.895924	32.584023	33.285091	63.903076	63.680645	58.670818	48.766861	51.320934	49.673763	42.24184	41.058617	45.555405	45.453602	51.144802	52.24789	44.96032	42.210449	42.735264
gene_AT3G14900	1.504542	1.44316	0.854031	1.179012	1.101599	0.801921	1.917601	1.843946	1.473593	2.413214	2.127839	2.674638	1.276424	1.306308	0.775104	1.38198	1.536462	1.244945	1.962068	2.590447	2.64654	0.929352	0.688119	1.119945	1.636679	1.745359	1.676243
gene_AT3G21770	98.174103	92.400589	94.401566	124.428314	117.451241	126.9179	134.580276	142.596252	138.987869	106.089104	104.673935	108.594734	147.603271	151.060699	159.10527	144.972122	137.204865	137.299393	87.997864	89.863716	90.756744	152.199905	163.161209	165.292831	150.216019	156.244034	152.140976
gene_AT3G25640	12.008353	11.298853	12.926744	3.077548	4.440157	3.28499	8.02783	7.831986	9.592964	11.947988	10.9402	12.483471	4.694334	4.987952	6.292433	14.052832	9.472327	10.826767	14.946176000000001	16.017305	14.669794	6.601857000000001	6.5526599999999995	6.340408	11.838003	13.007987	15.412118
gene_AT4G20860	63.722584	68.195435	63.911575	320.872803	319.507935	318.033569	255.200241	254.408249	250.22821	51.621788	54.115101	55.586231	343.059448	340.290375	334.838287	247.042557	231.605255	244.029266	90.224678	92.511787	89.079254	287.656219	298.055878	292.991028	226.956161	233.07048	228.960083
gene_AT2G37750	163.214554	159.752335	172.014404	69.779877	68.812408	71.152489	82.405594	86.879997	87.610443	85.54583	83.974457	91.519791	95.998451	99.265991	100.505127	132.860291	125.248352	124.987648	166.848175	153.678574	149.290237	134.962646	133.387054	130.831528	122.796074	121.631844	117.544998
gene_AT1G18470	28.241293	22.647425	27.780627	47.606224	46.034439000000006	49.474134	41.804841999999994	37.287299000000004	39.388641	23.217	26.125136	23.883428	45.553462999999994	45.303319	49.394169	41.074211000000005	42.143789999999996	42.465244999999996	27.635802	26.51691	28.102892	42.31994	44.492267	39.375657	38.388325	41.298225	40.114081999999996
gene_AT3G16210	1.133478	1.365544	1.23669	1.962762	2.125809	1.698887	2.188103	2.08753	2.230985	0.255394	0.950766	0.975306	2.165907	2.069415	1.901327	1.964811	2.582897	1.866081	1.69067	1.254924	1.776334	1.82118	2.18518	1.378927	2.514926	1.198391	1.860065
gene_AT3G01900	1.291047	0.72868	0.949479	4.240218	3.538057	3.896446	3.212692	3.311178	2.204195	1.089862	1.156015	0.725958	3.983177	3.040741	3.940789	3.821024	3.364956	2.806484	0.630588	1.035658	0.520655	4.93728	3.417331	4.186269	1.72274	3.707501	2.825628
gene_AT4G35640	0.511961	0.934811	0.453325	0.161369	0.348986	0.162982	0.34879	0.272636	0.223913	1.144151	1.129035	1.332653	0.50278	0.36075	0.307447	0.477391	0.203341	0.293955	0.435791	0.442418	1.001176	0.083823	0.174	0.149398	0.254991	0.056961	0.0
gene_AT2G42110	7.917596	3.315217	5.800126	6.061478	5.281739	4.300015	5.697045	5.628483	4.219461	9.104414	7.165051	7.514706	2.863946	3.582344	3.102329	3.607995	5.35294	2.819681	7.435527	5.435045	5.728055	3.148273	2.245666	3.019017	2.464118	3.852648	1.944181
gene_AT2G45760	0.97054	0.466001	0.740939	5.179225	3.403497	4.822615	2.074446	2.192417	2.332949	2.273856	1.217509	2.884661	2.064159	2.268538	1.765184	2.650902	3.386766	2.247443	2.688943	2.437208	2.165635	2.407706	1.579252	1.455417	3.523339	6.264753	6.042033
gene_AT5G36000	0.072426	0.275363	0.211934	1.088154	1.181043	0.88759	0.807465	1.08631	0.473913	0.27007	0.287602	0.664743	1.15049	1.359756	1.024098	0.680916	0.411952	0.0	0.14609	0.49503	0.549625	0.748499	0.668665	0.882332	0.751066	0.658476	0.449284
gene_AT1G61250	57.679409	53.226925	54.643981000000004	87.402939	86.614321	90.444024	83.20649	86.066036	83.127396	46.840032	51.230464	52.022732	97.125549	103.44860299999999	98.328017	89.170197	89.930817	89.355591	56.731181	58.149715	56.8606	91.373672	99.29408099999999	92.750969	81.54808	83.994507	82.164642
gene_AT1G04610	5.670437	4.853418	4.982825	8.954785	9.227318	8.628386	15.790063	15.191936	15.337173	5.528981	5.239758	5.700365	9.171405	7.485728	9.035136	12.941207	12.591928	13.714338	4.301428	5.476948	5.251924	9.630794	8.385795	11.017791	13.614254	13.51328	12.379172
gene_AT5G25120	5.336838	5.941383	4.771351	0.821812	1.502791	1.092579	2.127724	2.680266	1.729268	2.860498	2.591346	3.40273	1.869727	0.917837	0.882593	3.282041	3.681645	4.536709	5.647173	4.024795	5.206782	2.371967	2.067399	2.425199	3.002583	2.080036	3.617253
gene_AT3G55360	57.644188	59.672379	59.409115	32.881828	32.395763	30.853098	31.374313	37.475529	32.824688	69.75676	66.384354	64.46785	35.770901	32.074547	30.057371	33.650253	34.903954	32.093472	69.280144	64.356277	68.743156	28.71674	27.824268	28.739565	35.3442	35.61916	31.240322
gene_AT1G21980	17.168364	18.061094	19.108562	21.249371	20.853102	21.215298	30.94268	30.148691	31.517208	23.061892	23.875896	22.109674	33.951855	36.833469	34.147129	49.573437	51.595566	52.418877	21.077585	24.602749	23.096519	52.205013	55.042618	52.425957	63.529911	67.348076	61.705643
gene_AT1G55430	2.399949	2.148732	2.118394	1.578462	1.336904	1.236762	2.599959	2.028622	3.098943	1.143977	1.771777	1.509692	1.388769	1.443174	1.207093	1.011646	0.945644	1.094313	1.29725	1.648266	1.820732	1.292553	1.299233	1.996932	0.790771	0.833364	0.659998
gene_AT1G19400	25.380733	26.367891999999998	25.680159000000003	21.438107000000002	20.073829	19.361443	19.882306	20.285714	21.685440999999997	18.616238999999997	18.212722999999997	18.04608	21.211435	26.306161	26.104927999999997	28.989316000000002	29.281239000000003	31.26981	22.946440000000003	20.83489	23.224650999999998	39.306424	33.010854	41.412189	40.519129	39.607051	43.627714999999995
gene_AT5G65710	5.679326	4.381167	5.38448	1.704837	1.958007	2.244281	2.690473	3.410234	3.33322	5.413408	5.545931	6.673906	3.501939	2.734745	2.393379	2.90844	3.623539	3.42267	6.350053	5.800974	5.010966	3.195363	3.941971	3.664567	3.053477	3.973871	3.390829
gene_AT1G33610	1.496778	1.226949	1.4997	13.62714	12.810761	12.922281	5.50586	5.979703	5.558456	1.508435	1.854659	1.181043	6.587936	6.564353	6.252665	3.804852	4.740283	4.980967	1.782358	1.270224	2.90578	4.333879	4.42382	4.739455	2.530195	2.3845	2.386406
gene_AT1G16090	0.922023	1.232454	1.165515	0.757673	0.648959	0.706047	0.743985	1.251952	0.361243	1.007973	0.762319	1.361734	0.422463	0.50062	0.797252	0.741063	0.687025	1.071586	1.244704	1.876811	1.283764	0.604515	0.355274	0.423292	0.348322	0.431952	0.836474
gene_AT1G53170	1.771535	1.7994	1.838776	8.72333	7.126585	7.460048	4.714461	5.069655	5.356043	3.576658	4.129844	3.483718	5.241788	4.071229	3.966771	4.492232	5.92543	7.881241	3.606109	3.57795	3.411595	5.773764	4.695823	5.171399	6.500251	7.65906	8.191092
gene_AT3G28345	110.729591	106.463005	110.589485	76.097855	76.298241	78.31411	64.862289	66.436195	63.612835	58.314732	58.510666	57.871292	61.457329	63.612251	63.196304	56.335018	55.729908	54.351624	96.167877	94.470299	93.882263	41.843689	42.762192	42.79575	38.155651	35.935833	35.43338
gene_AT1G43800	3.675976	3.307079	4.329706	3.095171	2.376125	3.194747	15.375542	11.6089	13.428874	5.714532	5.492214	4.492555	14.409739	12.051226	12.107321	15.83285	15.210901	17.556812	7.275056	4.697181	5.848251	14.847576	17.472036	15.283512	11.563059	10.250511	10.911382
gene_AT2G03810	17.502486	16.38223	16.211655	6.4370709999999995	7.321293999999999	8.179866	6.9406669999999995	7.742075	8.552227	14.037643000000001	13.859498	12.674205	5.321269	6.260445	6.935822999999999	7.205298	7.230824	6.334059	15.350351	16.778532000000002	16.802321	6.7137	5.7472769999999995	6.1359699999999995	7.100668000000001	7.041803	7.546903
gene_AT1G67840	8.016491	6.947589	7.628168	5.073417	4.6178	3.955123	5.24935	4.028939	4.898667	7.835989	7.541523	7.8765529999999995	5.052686	4.44303	3.825764	3.977804	3.6992659999999997	4.616132	8.382354	7.294081	7.501186000000001	2.6870979999999998	2.7088460000000003	2.323113	3.165749	3.089732	3.2553680000000003
gene_AT5G44390	9.168938	10.005978	8.550013	1.907155	1.620526	1.511638	2.177119	3.688434	2.971616	9.186505	8.339659	8.047	1.395813	1.423201	1.240639	2.852845	2.625892	2.166258	8.137467	8.821284	8.095862	1.260864	1.826402	1.276116	2.385805	1.759089	2.101317
Arabidopsis_thaliana_newGene_526	2.692984	1.305835	1.3485340000000001	0.367144	0.382254	0.5016849999999999	1.042029	0.649151	0.7706029999999999	3.304002	1.467098	1.9159009999999999	0.9278460000000001	0.554131	0.411883	1.219162	0.508877	1.231379	1.7371249999999998	1.72678	1.5527669999999998	0.291502	1.099283	0.785045	1.325372	0.735638	0.217895
gene_AT1G20640	11.945448	11.594328	12.635148000000001	5.674335	5.552571	3.804316	5.19052	3.726476	4.854627	11.725337	10.926648	9.512923	4.991484	4.843594	5.200431	4.991465000000001	4.205656	5.309315	13.992003	14.907872999999999	12.196285999999999	4.813793	5.917636	4.372055	4.648043	5.016843	4.371970999999999
gene_AT4G15700	0.421427	0.925047	0.452947	1.178116	1.397988	1.52759	1.750473	1.072079	0.581922	0.604958	1.122979	0.494531	2.333213	3.390802	1.023355	0.950847	0.385457	0.661254	0.307643	0.499297	0.180368	1.423782	0.571552	0.82432	0.703208	0.658931	0.535874
gene_AT3G07400	6.020415	5.794271	6.135391	12.613554	12.732627	12.240362	11.537944	11.097043	11.085987	7.510752	6.789145	7.828136	12.999052	11.904506	14.512959	12.098125	10.124837	11.06365	8.059778	8.460454	6.558067	11.228271	12.261959	10.420125	10.203946	10.132612	9.844014
gene_AT1G49430	23.849038	24.154095	24.006204	7.346010000000001	8.468217	8.819747	9.575531999999999	11.341467	9.479472000000001	27.841244	31.196441	24.758903	8.687057	8.386871	8.514719	7.333031999999999	9.349465	8.422572	38.934438	38.813745	36.669362	7.050985000000001	7.26404	8.000118	11.179168	11.548359999999999	10.990805000000002
gene_AT1G11210	3.717749	3.759729	3.838366	28.547094	27.247766	29.904253	21.744516	23.859472	24.200539	3.114149	3.273896	1.925824	30.830227	33.721825	29.457701	30.703518	31.914005	26.310099	4.620626	3.43407	3.87637	34.806812	31.050406	31.600021	34.486965	29.869125	31.260532
gene_AT1G69440	2.151575	1.610446	1.856258	0.753206	0.779958	0.729362	1.78661	1.265798	1.913117	2.346805	3.881185	2.761483	0.994596	1.114417	1.346215	1.464139	1.542735	1.77276	2.271703	2.607785	2.736194	1.043433	1.339774	0.973381	1.80088	2.071113	1.765272
gene_AT3G20110	12.88805	14.017639	12.458988	5.151165	4.64275	4.297277	5.568315	3.973748	6.438663	12.714534	13.155103	12.231526	2.941604	3.614377	4.557909	5.001167	4.482615	3.544078	13.022953	14.454663	13.897552	4.083586	4.566805	3.88742	4.888269	5.54805	4.936337
gene_AT5G58730	22.790953	20.043818	20.939093	45.44437	44.141403	45.922573	37.023018	36.311211	32.145279	18.256907	19.563482	21.996696	43.101902	46.64563	48.924397	39.397331	36.966423	37.758968	18.580406	18.490772	21.182709	44.420853	41.812294	46.243992	36.275127	33.371037	34.623257
gene_AT3G59850	4.269957	6.713148	3.940622	5.415305	5.718034	4.836589	7.4403809999999995	6.995493	6.762644	3.728564	4.94495	4.472640999999999	7.124035	7.014301000000001	7.464063	8.587159999999999	9.106326	9.755461	4.274342	2.94862	4.133468	7.943518999999999	9.607206	9.678586	10.898330000000001	10.2872	11.28586
gene_AT1G69150	0.298464	0.507699	0.486738	1.814985	2.147986	2.748966	1.798107	1.771324	2.134486	0.512109	0.274317	0.474364	1.739439	1.367336	1.651451	1.881402	1.187991	1.135939	0.52313	0.315724	0.268551	0.822655	1.616031	1.147605	1.340053	1.354761	2.004136
gene_AT5G01280	1.5435370000000002	1.4859040000000001	2.415331	1.5758360000000002	1.840164	2.013296	2.400903	1.6696689999999998	2.6064350000000003	1.327018	0.74948	0.9174180000000001	2.660959	1.9010850000000001	2.03412	2.887981	2.9940350000000002	2.1352320000000002	0.751189	1.389166	1.4515799999999999	1.505601	2.207962	1.7237330000000002	2.139924	2.343669	2.903879
gene_AT5G10300	11.831857	9.498385	10.751116	31.951278	36.977214000000004	34.422867	35.857416	34.650085	38.456258999999996	12.420907	11.323349	11.048267999999998	36.464522	36.881303	37.043131	42.509418000000004	38.538894	38.918108	11.125415	12.615566000000001	11.022667	58.004312	60.188120999999995	57.730251	55.741321	57.32737	57.444995999999996
gene_AT2G06050	18.363219	18.665816999999997	15.907207	218.724476	222.53153099999997	228.897256	208.14121799999998	203.322803	209.41733899999997	19.978295000000003	19.756035	19.483251000000003	201.840297	210.87485500000003	202.146683	180.46481099999997	169.847034	174.744752	22.182655	21.110992	22.222810999999997	213.198058	222.715887	220.892621	191.998457	190.18735999999998	191.487784
gene_AT1G04700	2.823473	2.144406	1.724475	2.9107420000000004	2.466557	2.4018889999999997	2.523868	2.390177	2.47115	1.099682	1.4276980000000001	1.508373	3.090704	2.968941	2.5615349999999997	2.838778	2.643084	2.395485	1.667888	1.96514	2.6199570000000003	2.6703200000000002	2.853899	2.227049	2.039091	1.9678030000000002	1.598756
gene_AT3G51910	131.262833	130.164856	129.329681	72.945465	81.783066	77.881096	37.600323	40.987228	42.27224	92.600395	95.268333	90.435287	65.759895	57.951775	65.88549	48.601334	48.729858	50.367867	94.782104	95.272255	103.158829	57.24585	52.931351	55.01796	65.911858	67.110092	67.118172
gene_AT5G43180	59.917641	53.622318	55.679752	30.404001	28.303989	27.854462	28.679035	29.652943	33.00639	65.775345	63.48481	59.270069	31.447699	25.050488	31.04339	29.395172	30.747347	28.33877	82.117928	91.777069	88.43631	29.181124	31.034157	27.353298	36.129864	37.119469	39.567863
gene_AT1G13300	181.665283	183.800491	178.27771	59.2244	57.473778	58.260002	147.098923	143.908035	146.036072	96.499756	98.065445	100.668495	64.092247	60.428272	63.372406	158.910858	165.943848	157.187103	170.894714	172.055176	183.778717	85.510895	84.356903	83.856247	179.654999	182.569183	185.998779
gene_AT1G59850	0.87363	1.150781	1.055134	2.589386	3.040495	2.646204	2.628475	2.525832	2.371562	1.82339	1.778556	1.132878	3.241426	3.731631	3.056939	3.288472	2.059242	1.803814	1.039522	2.775806	1.215812	4.296308	2.890752	2.935339	2.362858	1.859491	2.387484
gene_AT3G10060	5.817434	6.470865	5.42807	2.578608	1.545807	0.693463	1.705652	2.56427	2.409911	4.805517	3.663442	5.503537	1.717989	1.291888	1.85	2.510569	3.027626	2.402306	5.391618	3.504154	5.803402	2.345026	2.956334	1.91125	2.223288	1.620684	2.488526
gene_AT2G01430	26.380124000000002	24.294649	23.432726	20.47116	23.488158	22.326098	23.191131	22.355085	23.497549999999997	13.185876	11.398826	11.763236	17.805206	16.279798	19.178872	15.878858999999999	13.563887000000001	17.743702	23.759376	21.761282	20.72445	12.597862	9.839759	10.898588	10.169361	9.275656999999999	9.870169
gene_AT5G48400	1.8895520000000001	1.7280830000000003	1.239696	2.2855440000000002	3.08913	1.960926	2.714504	1.933643	3.006143	1.088081	1.129394	1.259376	2.100135	2.346412	2.306095	3.233548	3.76314	4.1656379999999995	1.451149	2.621067	2.130129	2.861523	3.211042	3.122161	3.980349	4.332313	4.184074
gene_AT4G24160	79.603745	77.38082299999999	74.760846	188.17012	181.55727399999998	176.570794	103.078945	100.060816	107.328187	67.840803	60.667453	60.97834399999999	129.481652	137.00279899999998	129.61701	89.406172	85.848481	92.37273	83.470635	76.615402	77.781145	95.60900000000001	88.86704900000001	93.998542	73.78120899999999	73.574919	68.656914
gene_AT4G09970	2.962028	3.147044	2.532907	0.945682	1.199271	0.961684	1.421139	1.257583	1.5929900000000001	3.598536	3.480115	3.639066	1.549755	0.719053	1.173672	1.84929	1.055492	1.745484	3.17294	3.076594	2.315686	1.389966	1.162543	1.117879	1.693276	1.124623	0.937449
gene_AT2G38780	4.776637	4.640928000000001	4.921918	18.433832999999996	17.987903	19.144830000000002	10.579693	9.921917	10.442865999999999	5.277722000000001	6.685282	4.047415	9.671859000000001	10.542912	9.771081000000002	8.960061000000001	9.848818999999999	8.310628	5.849491	5.185348	6.190189	9.929141	10.188555999999998	10.060956000000001	8.759787	7.220808	7.3840200000000005
gene_AT5G41763	4.489293999999999	2.586353	5.867064	3.536716	3.4967569999999997	6.3434740000000005	4.3688720000000005	4.122706	4.1010599999999995	8.267451	6.2470099999999995	3.43711	2.4528659999999998	1.900693	2.103528	2.7191289999999997	2.194256	2.658201	3.591031	4.832549	1.851286	2.8788539999999996	2.486449	1.550775	2.83174	3.091946	2.6563860000000004
gene_AT4G00330	24.194731	22.017242	20.800695	48.922424	50.197411	48.237751	39.74654	44.540764	41.056099	21.021502	18.377047	19.557625	49.418034	44.713943	50.462791	37.397144	37.516243	40.622963	19.301224	21.181061	18.722116	36.794037	37.542225	37.004951	29.023407	28.519058	28.304821
gene_AT3G12510	3.76118	3.143932	3.826563	7.677773	7.737961	5.974768	8.566772	9.291852	7.687929	3.96069	5.417445	2.972054	8.288766	9.641006	12.569983	17.867321	19.004988	23.64992	2.751689	2.864837	2.806098	14.929998	15.993206	11.828305	21.011469	22.294025	20.472061
gene_AT3G17040	6.818963	7.4391929999999995	5.855408000000001	3.160538	2.626442	2.687246	3.532537	3.291523	3.243079	6.157903	8.19185	7.150391	3.165485	3.653065	2.336166	3.8744709999999998	4.4852490000000005	3.3842849999999998	6.884271	5.758426999999999	5.791437999999999	2.9697799999999996	3.282831	3.555744	4.236157	4.037724	3.797203
gene_AT3G21890	1.042299	1.255363	1.167986	0.356411	0.07345	0.256256	1.111455	1.694619	0.563709	1.080331	0.454828	1.025374	0.591636	0.679775	0.887627	1.844669	1.828856	1.48515	0.763642	1.169271	1.268407	0.499673	1.21016	1.225226	1.724139	2.362607	2.02095
gene_AT3G14580	1.334306	1.389956	1.506075	0.862487	0.906359	2.376544	1.531778	1.909424	2.012161	1.703782	2.264736	1.939973	1.191592	0.244996	1.039171	1.223388	0.619093	1.527759	1.391711	1.463547	1.594697	1.1529	0.844314	1.341088	1.490567	1.202937	0.851188
gene_AT5G36790	0.797661	0.822802	0.660299	0.063573	0.089847	0.078235	0.121673	0.080371	0.145605	0.539338	0.9000090000000001	0.673809	0.115925	0.115106	0.262228	0.212536	0.122039	0.0	0.222424	0.239464	0.204338	0.354018	0.096944	0.226751	0.193466	0.059207	0.122632
gene_AT1G70440	0.695278	0.878934	1.257288	0.750383	0.67389	1.105404	1.149976	1.215212	1.046452	1.570871	0.939686	0.711244	1.443082	1.597141	2.334204	1.4726869999999999	2.0060569999999998	1.224112	2.354252	1.249008	1.4015330000000001	1.783295	2.871919	2.318931	3.343162	3.216552	3.520384
gene_AT4G19100	2.83153	3.995626	2.9533690000000004	2.3398749999999997	1.2588229999999998	2.417565	1.091907	1.4382659999999998	1.49216	2.277776	3.1008869999999997	4.640268	2.072269	1.903069	1.344949	1.544217	1.609047	2.497228	2.080405	2.790128	3.465276	1.357124	1.352192	1.667792	1.145121	0.982423	1.811158
gene_AT5G48110	33.289608	34.363327	33.851608	77.363968	79.518105	77.414238	63.802742	63.220325	65.027634	46.427868	46.726116	48.633095	82.510574	88.308105	84.026993	62.28899	61.388542	64.964157	46.752819	47.1936	51.115726	81.518944	81.775726	84.101837	51.160255	50.424946	49.960739
gene_AT4G01895	3.917324	2.30852	1.587895	2.344835	1.576516	1.617958	4.045489	4.358369	5.093796	3.237472	1.998003	2.365085	3.212941	2.386292	2.375243	4.505859	2.843804	4.177948	4.733917	2.444512	3.148367	5.874924	6.177585	4.310931	5.049829	7.136313	3.119565
gene_AT3G10800	26.774597	25.600372	25.738884	47.806995	44.04987	43.278255	33.561249	37.387974	39.010632	21.744513	23.328815	23.33477	49.696625	50.005192	52.048447	40.304626	40.163254	40.186249	23.576315	21.315659	23.761717	45.685253	45.457436	44.750309	37.330116	42.896523	38.047867
gene_AT5G08640	52.488235	58.228668	52.66291	18.345385	17.198616	17.851366	14.339326	16.946861	17.628063	95.913002	90.364754	93.836212	18.087061	17.495445	15.878968	20.067671	18.288771	19.503242	106.351257	106.82003	105.694214	21.173449	19.085102	17.981852	15.232673	19.445129	18.410923
gene_AT1G54095	9.723023	8.059409	9.586582	2.901568	3.542206	2.274502	3.427916	3.718246	3.080105	4.839052	4.36754	4.543225	4.163207	3.045753	2.301883	3.821858	2.745157	4.798662	8.247601	8.651373	8.201805	4.84239	5.091081	6.291005	3.140201	4.09286	3.244324
gene_AT3G48360	100.976001	90.759163	96.888193	59.7315	64.129238	61.904117	80.096144	80.480311	82.81634600000001	43.760948	45.343067000000005	49.177007	67.475702	72.955511	69.421404	116.175103	113.069785	118.88752	102.712845	107.688138	104.682333	67.644519	74.285763	74.749567	107.798453	107.909824	108.013441
gene_AT3G15358	4.180633	4.446972	4.343968	2.965567	2.759959	1.678947	2.246963	2.36131	2.382083	4.126805	3.785156	4.001482	2.420386	2.857582	2.112463	2.972362	3.448155	2.91901	6.184762	6.079303	6.410811	1.654233	2.673582	2.618388	2.448787	4.658549	2.802209
gene_AT3G15354	6.966047	6.117898	7.372744000000001	4.416813	3.8856599999999997	3.781701	3.370439	3.612401	3.2336029999999996	7.733242	7.382936	7.04818	4.478937	4.035946	3.9097679999999997	4.164186	3.239771	4.233509	11.834374	11.807733	10.228332	3.7066349999999995	3.851809	3.885701	2.843675	3.173067	3.0517329999999996
gene_AT3G15356	15.541359	14.38483	16.636189	55.277294	48.344685	55.358894	57.364853	59.209003	53.834805	14.089043	16.763948	14.381103	67.187767	55.554729	62.340034	66.103355	69.485901	69.51123	8.297318	11.244606	12.185691	79.397621	86.455193	78.832191	73.656326	74.733971	66.975227
gene_AT5G22580	2.624235	2.199295	2.069389	1.757171	0.938856	2.708469	1.580154	2.831174	2.6505	3.415987	1.304909	2.84813	2.664046	2.180861	2.073464	1.936399	1.6912	3.081965	0.671654	1.643633	1.153854	1.802788	2.473452	2.415416	2.412231	1.768168	1.38261
gene_AT5G42440	8.072094	5.871931	6.368258	3.391741	4.686121	5.512792	4.097735	4.398976	2.687079	4.726748	4.143934	5.666989	1.939843	2.509612	2.629469	4.184118	2.328865	2.397775	6.216007	6.749158	7.671253	2.297984	2.690141	2.574893	2.753084	2.603723	2.429951
gene_AT1G28610	0.386274	0.532429	0.400523	0.501499	0.188692	0.308051	0.406446	0.337406	0.144855	0.827371	0.476451	0.736419	0.283871	0.6479090000000001	0.624018	0.286024	0.320832	0.388976	0.218694	0.296537	0.29763	0.100503	0.188616	0.398195	0.278311	0.503598	0.270553
gene_AT1G35210	3.602441	2.734364	2.846972	2.912663	1.994922	2.994438	3.286016	3.17498	3.462322	8.614715	6.088684	7.129644	2.523178	3.983489	3.954585	7.179585	7.609609	5.538231	6.954422	5.640834	5.702816	9.089097	8.743032	9.29411	11.624639	13.01924	13.433175
gene_AT2G36780	0.050936	0.0	0.0	0.058207	0.050848	0.025972	0.599843	0.290049	0.461176	0.219029	0.0	0.051131	0.066546	0.345865	0.070595	0.659353	0.106067	0.142907	0.028352	0.0	0.170869	0.350914	0.278714	0.103877	0.749729	1.022368	0.67423
gene_AT2G23600	26.879529	29.105143999999996	26.123314	29.90821	27.545806	29.30853	22.487592	21.627755	23.599704	40.776593000000005	37.732067	35.270785000000004	32.793037	30.845455	28.190019	22.265042	20.853187	21.609125	42.909887999999995	42.074898000000005	35.499972	30.657562	21.630904	23.137282	19.164676	16.682189	18.013959
gene_AT3G20300	2.116708	2.309291	1.628	1.15461	1.738441	0.803198	0.692423	1.081162	0.91267	1.786682	1.538719	1.451066	1.06511	0.935722	1.04329	1.497183	1.504151	1.49443	1.196002	1.554985	1.305652	1.397322	1.417248	1.657091	1.726678	1.312023	2.594029
gene_AT1G61470	0.680741	0.440722	0.68632	0.241776	0.553084	0.785511	0.164652	0.61854	0.436902	1.653849	1.706752	1.994309	0.66957	0.434315	0.697329	0.582107	0.584661	0.612728	2.417612	1.174984	1.254373	0.223325	0.390332	0.434781	1.150745	1.164707	2.345387
gene_AT1G78320	9.863417	11.461038	10.260268	5.618692	6.267588	6.024534	5.411599000000001	6.1659180000000005	9.158132	19.293671	19.40896	19.365788	4.631111	5.128093	4.029559	4.703323	6.339146	6.861701	21.202807999999997	18.036734000000003	18.53688	5.08845	5.5496419999999995	2.3645329999999998	5.564417000000001	5.71837	8.336065
gene_AT2G20950	12.038704000000001	12.771477000000004	12.124030000000001	19.236708999999998	20.147018000000003	19.824050000000003	16.293046	15.861676	16.732604	11.236464999999999	12.363052999999999	10.624586999999998	19.879174000000003	17.623393	17.932949	20.865856000000004	20.088713000000002	19.192555	10.081413	9.810966	10.73103	17.297225	16.423021	17.808667000000003	19.205441	18.859627	19.467601000000002
gene_AT1G11050	8.170053	8.693051	8.434809	20.514496	19.654219	21.435043	9.44594	9.92663	10.965115	9.075184	8.255295	8.075335	15.095143	14.239797	14.10099	7.396416	7.671586	6.38753	12.096305	10.635855	10.006709	12.651213	10.711297	9.344455	6.979022	7.502939	6.311234
gene_AT2G29720	1.653649	2.080111	1.49301	7.211815	7.046378	6.94964	5.722089	4.179432	5.429927	1.45761	2.127305	2.030344	6.346752	6.204291	6.876716	5.947568	5.696866	5.274807	2.790973	2.146914	2.052659	7.809249	7.219106	6.774594	6.712155	9.727256	8.093611
gene_AT3G02140	7.13147	7.840607	7.958192	44.755123	46.185329	46.759773	28.939901	28.36289	25.277653	9.383274	10.102199	9.441644	39.947021	40.505226	41.128326	30.739161	26.446917	30.079309	12.011134	12.24959	12.033489	40.717388	39.75473	37.110199	34.40271	35.18288	33.816338
gene_AT5G64850	13.240222	10.961789	11.858687	35.301762	36.237785	42.601948	33.315948	29.997606	33.188915	12.565304	14.426582	14.68027	43.082989	40.018379	37.995796	38.375168	33.025032	38.022388	17.723654	16.560566	12.032816	28.18836	28.0138	28.472572	30.216082	25.980064	28.423275
gene_AT1G19190	5.866927	6.492815	6.776078	2.016239	2.826463	2.477516	3.309164	3.449801	4.391772	9.250406	10.21412	6.977235	1.986041	2.984621	2.44438	3.498588	5.025213	4.015312	9.296384	8.062928	8.076372	1.339357	2.972732	3.38984	3.888361	4.061116	3.43206
gene_AT1G68530	4.211703	3.028943	3.544062	1.319096	2.197258	1.7705359999999999	2.927364	2.728709	3.172717	4.522089	5.129139	3.88218	2.703508	3.7950489999999997	2.523361	2.085354	2.850413	2.181981	1.8789939999999998	2.2433099999999997	1.3011240000000002	3.721716	4.102762	3.423509	3.25237	2.8715659999999996	3.0588219999999997
gene_AT1G62920	2.61387	1.844682	1.92871	1.134705	1.012647	0.601488	1.114053	1.25868	2.181746	2.348642	1.614729	2.655817	1.298666	1.319786	2.302145	1.209434	2.464691	1.7842	2.100312	2.360834	2.922608	1.706833	2.080834	2.711414	1.519849	2.534148	1.71344
gene_AT1G78580	13.629019	13.109001	13.510921999999999	9.978718	8.939973	6.444001	9.758231	10.16966	10.536569	18.02275	22.554187	17.696846999999998	8.971923	10.244567	10.398418	8.87941	9.051976999999999	8.346026	18.672363000000004	20.251656999999998	18.086255	9.3805	10.357477	10.796026999999999	11.982955	12.401620999999999	10.648575000000001
gene_AT1G64185	1.34556	1.262164	1.635848	1.158772	1.196065	0.977202	0.803957	1.500473	2.02561	1.563634	1.67326	3.940973	2.135267	1.977184	1.779596	0.622037	1.15893	0.687882	1.497231	1.413323	2.182883	1.750088	0.489765	1.823719	1.272288	2.159592	0.585703
gene_AT1G14260	2.15956	1.180885	1.334215	1.024424	0.633505	0.7428400000000001	1.587486	1.152595	1.648952	3.3561549999999998	2.211466	2.3806010000000004	1.130448	1.1871	1.329841	1.001724	1.110792	0.80968	1.805053	2.4671290000000003	2.2648099999999998	1.298487	1.5956709999999998	1.398859	2.1524140000000003	2.926467	2.519131
gene_AT4G28840	8.970865	12.733939	10.146635	22.404445000000003	21.270063	22.288715	15.246571	18.882511	17.745464000000002	9.143201	9.639161000000001	7.820984	26.756721	27.000495	30.326901	17.175196	17.786833	16.34105	9.845753	6.844056	7.009614	24.932786	23.087711	23.069738	13.664244	13.598187	14.970263000000001
gene_AT2G28890	43.523586	44.490276	41.387676	17.449083	15.91586	16.728577	29.803429	28.139256	30.244471	31.349312	28.605633	30.443169	21.908329	20.871017	20.924744	26.692358	26.387144	27.327595	46.109013	44.918022	46.038399	28.001894	26.913351	27.261818	26.385723	27.134623	28.639156
gene_AT5G21090	165.899292	169.528549	172.058197	279.300842	294.554199	290.428711	287.73999	278.468201	271.667358	171.288208	177.675247	166.10437	318.130859	319.349274	330.098175	306.16272	309.699493	312.288116	175.210587	177.035248	170.38681	312.876343	328.895905	315.166687	323.849243	338.880768	330.218018
gene_AT2G42300	9.445637	9.151441	8.750917999999999	4.65796	4.559525000000001	4.843566999999999	5.2847550000000005	4.292102	4.678116	9.475261	11.28071	8.395935	3.767242	4.493385	4.613761	3.82413	5.010155	3.805636	8.863543	9.340539	8.770469	4.717912	5.0233479999999995	4.459824	3.6258229999999996	3.897319	2.7807100000000005
gene_AT1G17240	0.811148	0.864695	0.9691019999999999	0.843472	0.775259	0.86147	0.906173	0.707272	1.631953	0.620598	0.527571	0.514799	0.71228	0.604048	0.436747	0.468352	1.062358	0.639471	1.179338	0.7701549999999999	1.534826	0.457245	0.552578	0.548502	0.49262700000000004	0.392081	0.58864
gene_AT2G03590	2.7543219999999997	1.9130989999999999	2.7264369999999998	2.758531	2.378485	3.4050580000000004	1.447427	0.957678	1.632288	2.77298	1.3942459999999999	2.845341	1.239982	1.6927780000000001	1.5626060000000002	1.38236	1.554889	1.886024	2.738579	2.7984489999999997	2.354682	1.8277330000000003	1.483599	1.187203	0.883241	1.700493	0.884657
gene_AT1G13540	3.216527	4.671299	4.574107	4.107474	3.099637	3.410906	2.589493	2.386346	3.099949	1.702222	1.625587	2.086596	2.579183	2.921052	2.404027	1.298087	1.475166	1.661925	2.977165	3.768289	2.571499	1.504991	1.541741	1.235617	0.941936	1.112204	1.214391
gene_AT3G08760	13.929544	13.499971	14.310248999999999	34.003028	35.58048599999999	34.364484	23.276743999999997	20.988811	24.660162999999997	13.280921999999999	13.990175	14.370659999999999	30.423329000000003	27.62252	26.057185	21.489625	22.10591	18.606658	18.259897	17.494305999999998	17.136443999999997	24.220290000000002	24.207543	23.176081	17.391433	22.336349	19.055028
gene_AT5G16910	23.848133	19.909033	19.830429	122.812073	120.947502	125.443748	96.380707	97.080978	98.097069	18.453739	19.280432	19.981117	132.842575	137.606491	129.960114	96.566071	100.630486	98.887894	22.0368	21.245056	21.126701	109.702652	117.036858	112.667511	87.77932	91.768303	89.144295
gene_AT4G07400	1.820392	1.919063	1.752028	0.600749	0.859472	0.868244	0.831885	1.197956	1.954451	2.310035	1.767083	2.266076	0.838247	0.962708	1.298093	0.877912	1.224881	1.033393	1.849173	1.873571	2.350728	1.369243	1.493362	0.725452	1.104299	1.042842	1.127345
gene_AT1G16110	5.172481	4.910388	4.787813	4.01321	4.394014	3.546949	2.528226	3.100709	2.24881	2.834542	3.314996	3.066202	1.568316	1.720516	1.368998	1.623876	1.878613	1.174296	4.542427	3.504668	4.886956	1.2307	1.054617	1.115279	0.778161	0.748905	0.809151
gene_AT5G47640	24.101473	19.613211	19.773201	13.050827	11.552157	13.80126	13.272597	15.650651	14.296556	20.646484	27.257048	21.855467	14.343739	14.380284	12.283788	29.817818	27.204365	27.775011	19.413391	21.61441	20.94417	25.131516	23.278229	17.37813	49.21093	56.834568	51.010185
gene_AT1G08720	13.372212	10.985092999999999	12.326635000000001	25.664164	25.838548	24.975774	21.120466	22.218119	21.882778000000002	10.073045	11.18573	11.151306	28.338604	27.780359	26.326589	24.644768	24.026789	23.690711999999998	12.456962999999998	12.967561	12.199517	21.464882	23.390953000000003	22.311709999999998	20.686228	20.022038000000002	20.949756999999998
gene_AT5G42570	41.207428	37.997662	38.277454	90.70536	90.106888	96.70443	82.022163	84.173805	87.673248	50.756058	47.417603	46.065418	110.754898	118.523933	115.433601	110.425812	110.135323	106.206787	46.785397	42.605194	43.032707	143.850327	138.49144	147.788528	129.671326	128.095078	137.914841
gene_AT2G01530	979.948181	970.274841	973.214294	648.234619	628.70343	632.689575	642.844849	631.238098	644.171387	580.060181	583.058655	586.438538	564.410278	558.011292	561.437195	584.583923	586.376099	598.110535	998.622986	978.9245	1007.472473	537.197083	552.59906	538.846924	412.922485	406.192566	401.786621
gene_AT3G46230	20.065701	20.105864	23.505062	26.161026	25.602247	26.847019	12.992423	14.711635	13.084829	6.649086	6.781877	6.065034	21.623911	20.510056	20.364397	35.217205	33.372578	29.116955	4.847206	5.346846	6.040221	36.58511	33.46067	37.19532	39.897621	42.195511	40.201229
gene_AT1G47510	1.193206	1.361267	0.8024020000000001	2.058937	1.545369	2.088142	2.023264	3.623011	2.459149	1.156311	0.8971999999999999	1.0883180000000001	3.4218979999999997	2.848288	2.4790739999999998	4.663543	4.440353	4.691788000000001	0.53912	0.742101	1.42191	6.610266	6.524357	6.219625	9.460007000000001	8.643116	8.595436
gene_AT4G27440	8.921116	9.527593	8.648898	3.581399	3.663883	4.101537	4.36188	4.694886	4.66597	7.165522	6.018292	5.778862	2.674808	2.087875	2.541374	2.921666	4.205557	2.948428	3.518708	3.320442	3.268566	2.947063	2.613715	1.486601	2.056652	1.840482	2.782637
gene_AT5G12110	29.208521	27.556715	33.49062	6.326491	7.443721	6.218209	10.512295	11.037079	11.945351	28.042622	25.190132	29.88312	9.528645	9.068742	9.884697	12.889339	12.637166	13.105279	19.934126	18.740065	19.526161	6.738136	5.515962	6.519649	12.351633	10.588437	12.130692
gene_AT1G05835	1.109268	0.529403	2.638757	2.791233	2.29423	2.031626	5.49157	3.100419	4.188387	2.392171	2.708189	3.039435	2.318361	1.309292	2.585427	3.380858	2.707962	4.906007	0.611402	3.443623	1.349674	1.233942	1.922667	1.874684	2.158555	2.919975	2.700422
gene_AT1G20020	4.7135050000000005	4.530795	5.300502	1.626508	1.4122020000000002	1.397303	2.76667	1.832185	2.191853	3.333036	4.515513	4.252264	1.136658	2.129078	1.064913	3.2561	3.564767	2.750245	2.3223130000000003	2.909692	1.538579	1.3535000000000001	1.415401	1.9699119999999999	2.448494	1.841746	2.0125279999999997
gene_AT1G80760	2.745403	3.414443	2.30673	0.957828	1.311237	0.953925	1.496754	1.299192	0.779052	3.200296	5.794601	5.032387	1.528548	1.028196	1.359603	1.007796	0.977601	1.374052	4.764196	3.634501	4.420747	1.033374	1.598983	0.808413	1.024228	1.138265	1.549764
gene_AT3G05685	1.804144	1.94727	1.379947	1.5204689999999998	1.514178	1.9247589999999999	0.9088689999999999	2.292493	2.4464230000000002	2.299618	1.7692530000000002	2.7021559999999996	0.646954	0.858406	1.248126	1.437704	1.223382	1.519572	2.250388	1.896191	1.7497660000000002	1.972822	3.226863	2.24421	1.615457	1.007391	1.9704840000000001
gene_AT4G38730	4.61578	4.805995	5.635651	5.892028	6.517385	6.666327	7.029434	5.969411	6.592	4.144806	4.6517	4.185902	7.986514	6.473509	8.106287	9.322075	8.433896	7.223691	5.212502	4.249045	3.799814	8.612653	8.981274	8.966446	10.125458	10.699677	9.514473
gene_AT5G55370	0.978288	1.208387	1.883441	0.177999	0.140299	0.049471	0.189991	0.741644	0.460042	0.517188	1.187939	0.76161	0.172474	0.210364	0.0	0.454036	0.141805	0.40764	0.457574	0.141676	0.0	0.194797	0.25769	0.041758	0.119243	0.220064	0.415664
gene_AT1G44350	4.074201	4.615351	3.017755	27.674858	31.361156	31.383936	32.897751	29.69199	31.944359	2.858538	2.994399	4.176137	35.414604	33.913944	36.485638	27.189123	28.187197	29.280298	3.598097	3.696305	2.435985	40.598366	40.390362	43.335209	31.226955	28.73234	29.196144
gene_AT5G19855	6.744816	5.575947	7.815769	7.618042	6.118549	6.6545380000000005	9.724475	7.2601510000000005	7.132122	5.03554	4.986372	5.359282	9.268601	8.164004	8.291593	11.370458	12.790895	12.545995	8.447693	6.958065	5.583336	11.654798	9.859949	9.96123	11.057441	12.691447	11.829828
gene_ATMG00990	5.341336	5.364311	6.765898	8.217578	9.622974	12.74418	7.564105	8.717057	7.446742	8.005324	8.650878	8.239516	7.566606	5.965893	7.886545	10.335886	9.595739	9.092889	4.643709	4.32457	5.099452	9.780293	9.917897	9.218035	7.00809	7.686939	7.73673
gene_AT5G18180	2.099562	1.562245	1.270655	0.918388	0.517943	1.34755	1.166093	1.231979	0.690374	1.068605	1.397343	2.434562	0.87024	0.326616	0.766652	0.96506	1.135098	1.091933	2.587512	1.821416	1.942932	1.101486	0.628152	1.947824	0.432329	0.626563	1.495671
gene_AT3G61890	8.976647	9.589734	9.064747	32.390118	32.962234	32.59494	52.735676	48.397213	45.726994	10.053416	8.222282	8.282837	57.515377	52.933716	54.7444	110.814491	120.488388	104.326118	5.550523	6.038106	7.148754	79.635925	79.739059	80.997185	147.96196	147.509964	146.659058
Arabidopsis_thaliana_newGene_1093	0.443498	0.178169	0.72414	1.488988	1.109479	1.839071	1.231766	0.817692	0.76202	0.370146	0.5457	1.047232	2.052254	1.496613	1.124174	1.897286	1.523708	1.70831	0.575236	0.543171	0.963889	0.630735	0.601036	0.588582	0.540551	0.647482	0.995689
gene_AT1G73965	1.256476	1.468843	1.161508	1.789881	2.853674	2.358707	2.547187	2.016886	0.882107	1.219764	1.45654	1.277262	1.606429	1.97548	1.86325	1.620747	3.044059	2.384817	1.314175	0.876983	0.439339	3.217738	1.563811	3.041687	1.904065	3.319087	2.31701
gene_AT3G26490	1.228817	1.0566520000000001	1.012297	1.019772	0.435229	0.565742	0.590066	0.479373	0.518996	1.4960829999999998	1.400161	2.225401	0.42724700000000004	0.731331	0.271478	0.46937	0.9611160000000001	1.054525	1.575968	1.351082	1.742542	0.324837	0.44221	0.799511	0.671676	0.677362	0.364618
gene_AT3G14420	4.223412000000001	3.476085	3.571108	0.290865	0.376305	0.2418	0.5304	0.7999	0.610033	4.02142	2.595219	1.951294	0.508517	0.255485	0.7386010000000001	0.464643	0.44625	0.624967	0.463517	0.621136	0.46071	0.445647	0.228898	0.20473999999999998	0.555165	0.230473	0.322825
gene_AT1G33055	7.737031	6.248533	5.916567	13.736903	14.106821	14.190961	19.77158	17.653448	20.162575	4.571009	2.390567	2.663582	21.857016	20.473589	25.09605	25.460072	25.851278	23.271719	2.183589	2.484618	3.423822	24.378235	18.114101	25.484816	10.278653	9.038522	9.849967
gene_AT3G52450	29.692223	31.547642	32.856544	68.810059	68.412933	71.967102	62.506939	61.952511	63.072777	22.105927	22.542545	22.522308	55.842571	57.665928	60.355305	38.341465	39.596844	41.567711	38.215942	38.788891	39.676491	50.657665	46.617432	50.541756	34.791111	34.914131	38.010086
gene_AT5G50290	0.907378	0.722025	0.794299	1.424832	0.497346	0.449852	0.687297	1.138104	0.513117	0.600447	0.948788	0.921445	0.80712	0.67807	0.96956	0.628761	0.469194	0.477414	1.299257	0.542077	0.881734	0.428043	0.606935	0.669267	1.151622	1.251647	1.051751
gene_AT5G07030	166.891968	173.808777	176.602402	62.702774	62.167755	65.701782	119.453339	123.417725	122.285248	248.61615	248.893494	255.751923	77.420845	74.038719	72.458237	88.544083	94.522812	94.007698	201.996033	203.218628	203.82283	72.756958	70.380409	75.400002	114.814011	119.045166	110.423721
gene_AT3G61300	1.908976	0.0	0.0	0.543627	1.336853	1.262669	0.0	1.842898	1.259043	0.712526	0.774994	0.0	0.0	0.0	1.486731	0.654959	0.0	1.131823	1.851232	1.441891	1.445388	0.984554	0.581349	0.0	0.658157	0.38341	0.400878
gene_AT5G05890	19.026411	18.613289	16.63295	14.043305	12.624989	12.326635	12.070827	9.785072	11.424167	20.949322	22.047106	22.153774	10.858272	10.351664	14.019505	8.782903	11.331017	9.032314	22.150856	22.530741	21.08733	8.91251	9.118336	8.052206	8.564381	9.641895	7.153035
gene_AT3G12700	30.584635	34.044212	30.325182	83.950009	82.40981	76.136212	128.17594300000002	117.456112	118.636313	22.542579	23.51173	19.809530000000002	153.308008	161.15099800000002	147.187815	148.454989	148.970802	143.674306	22.123432	22.502271999999998	22.706345	136.799368	147.27722	127.529932	133.078699	137.729352	132.601021
gene_AT3G55150	10.183986	8.270061	8.524736	4.628169	4.196316	3.870449	4.097459	6.181159	5.770526	4.652211	5.839288	6.393786	2.859721	2.613723	2.219118	3.00636	3.727773	3.300439	7.634882	8.882069	8.482236	1.21021	1.131135	1.213981	1.198991	0.859458	1.121868
gene_AT3G49160	1.659558	1.749656	1.421795	10.257261999999999	10.840013	10.179181	5.290745	6.762636	7.171081	0.807828	1.833768	1.630599	8.189411999999999	10.529179	10.137743	6.194947999999999	7.176309	6.004497	1.061199	1.284511	1.50971	6.731695	7.917575	7.749661	4.835927	6.000844	7.239015
gene_AT3G14620	12.629104	9.947196	12.060869	26.950981	25.786022	24.275078	21.844149	23.613266	23.061844	3.925795	5.644297	5.988071	19.994112	23.263569	21.451159	21.619511	19.261127	22.017473	5.657893	4.897043	5.342377	17.823606	19.488232	18.032404	12.218861	14.160355	14.458158
gene_AT3G03130	12.857332	11.426042	9.895658	7.104143	8.675973	8.621093	8.643758	9.159781	8.414167	14.804444	14.730182	15.625895	6.514889	6.670205	7.318408	7.30825	7.451008	4.747323	12.321043	13.13765	11.535122	4.779578	4.059331	4.506863	5.079391	4.350187	4.961907
gene_AT3G54200	26.923449	27.888041	27.09841	114.932602	118.522881	118.734482	86.226318	97.624313	87.729691	29.057966	35.799931	30.213833	109.314255	105.866882	102.86058	79.335732	76.172707	81.481422	36.58572	41.596214	38.135155	84.505196	89.15152	86.947174	76.589905	76.935028	76.818321
gene_AT1G03590	10.354987	11.13295	11.258642	19.943054	21.721794	20.47364	19.711565	17.298843	16.793415	12.063254	10.566916	11.693972	23.176331	21.723997	21.443026	20.88518	21.022324	20.138599	12.637356	13.845963	12.101513	23.529533	25.147665	24.115894	25.380423	25.842905	25.926201
gene_AT3G44450	0.743402	0.959967	0.921139	0.629006	1.290916	1.105246	0.590555	1.435641	0.454782	1.255064	1.341393	2.016708	1.176286	0.745705	1.372271	0.837115	0.975856	0.468945	1.012061	1.363946	0.851612	0.43746	0.224895	0.439494	0.738573	1.032868	0.759184
gene_AT5G48180	63.628922	67.167526	65.650429	86.149925	83.6651	79.125816	102.489296	95.662971	98.885612	69.254845	68.960022	73.356415	117.425743	117.601555	113.532593	145.028107	143.94339	137.71637	85.805763	84.255913	85.217018	142.220291	155.333725	152.803589	174.214447	179.857269	173.750748
gene_AT1G07620	1.591674	1.525633	1.520186	2.891513	2.292974	2.29248	2.299202	3.075923	3.07057	0.718169	1.316368	0.830738	1.278877	1.491057	1.362166	2.204275	1.805492	0.760548	2.051467	2.536391	2.185416	1.706226	1.630534	1.779025	1.211411	1.15407	0.579151
gene_AT5G05300	0.373081	0.0	0.255451	7.087027	3.43724	3.86586	2.366036	1.50918	2.896117	0.366096	0.0	0.0	1.413829	1.527561	1.897093	1.603531	1.188069	1.02026	0.191593	0.364856	0.292017	1.863369	1.198902	1.450026	0.596106	0.385884	0.797434
gene_AT1G74770	16.580936	17.941983999999998	16.035784	9.981695	11.154391	11.302976	13.657099	16.347556	13.429644	11.76029	13.079458	12.115223	9.806697	10.685098	9.516565	11.615396	11.64639	12.524242	20.512596	21.64723	21.246228000000002	8.366034	9.419376	8.652407	11.381296	11.085018	10.560654
gene_AT4G33666	12.874117	15.57032	13.621078	6.293982	6.776107	7.889481	6.64014	6.409286	7.601955	10.044803	10.323915	8.881099	4.173124	6.140799	2.753388	11.268094	6.569944	12.052071	16.070007	10.93539	11.848039	6.239129	9.788451	4.779817	15.542715	13.56735	13.027025
gene_AT2G22850	7.61023	7.550836	7.401552	33.886532	35.977112999999996	39.4421	23.677833	23.362402	24.230671	11.052062	9.762023	11.94978	30.089394	25.750561	28.617666	21.651041	21.177056	21.684151	9.808938	9.948704000000001	12.364045	24.986473	20.862215	26.432434	20.733487	19.9228	20.492132
gene_AT1G68050	0.39734	0.349121	0.652442	2.088049	2.467922	2.410988	4.296474	3.066305	3.015815	0.533998	0.353175	0.71387	3.767029	4.031824	3.301483	5.972278	5.568217	3.731327	0.481217	0.250147	0.347295	3.752555	3.88471	3.21688	5.199694	5.345557	5.06398
gene_AT2G20562	2.361248	3.326077	5.50506	6.501029	7.813755	9.463136	2.270863	4.131975	5.756011	4.109075	4.341055	3.247612	5.229967	3.410471	4.179376	2.279746	4.566901	1.416607	2.87918	4.047321	3.874835	4.588526	3.983985	3.342987	3.794538	2.056098	3.421689
gene_AT2G44910	0.441024	0.335661	0.363453	0.157697	0.271623	0.216236	0.534231	0.631108	0.849241	0.738066	0.922602	0.721832	0.204722	0.255961	0.333861	1.256831	2.019981	1.4703	0.37643	0.067816	0.568163	0.896416	1.43959	0.708098	1.16388	2.226141	1.192038
gene_AT4G22110	2.957355	2.447648	3.663069	2.131428	2.392926	2.416355	2.5252570000000003	1.604352	2.550322	4.233747	2.886845	4.312911	2.408088	1.907946	2.015985	1.423281	1.936942	1.3573039999999998	3.5784499999999997	4.054034	2.831119	2.5959760000000003	1.944692	2.171672	1.3952710000000002	1.645584	1.8611199999999999
gene_AT4G13670	7.728436	9.967952	8.87599	2.499258	4.23805	3.375858	3.394676	3.03166	3.2518130000000003	8.059088	7.820404	6.525596999999999	3.324832	2.7835460000000003	3.764323	4.326301	4.589707	2.939453	5.809056	8.404544999999999	6.0165109999999995	3.094158	3.095641	2.4042630000000003	3.863415	1.687571	2.176573
gene_AT2G41240	2.659815	2.073331	2.520719	0.692335	0.278793	0.424	0.0	0.050675	0.091878	0.881302	2.633333	1.242206	0.144786	0.034767	0.0	0.130955	0.094816	0.038237	1.721374	1.288692	1.466734	0.0	0.0	0.0	0.151189	0.046913	0.55516
gene_AT2G36660	0.266659	0.290308	0.225497	0.285344	0.097412	0.39166	0.669648	0.244784	0.434994	0.643889	0.47055	0.395162	0.237227	0.497834	0.766707	0.372792	0.593549	0.125788	0.098407	0.745181	0.417544	0.311547	0.500726	0.196179	1.035985	0.383628	1.436492
gene_AT1G64680	1.19785	1.201166	1.41888	0.505524	0.573381	0.53656	0.40507699999999996	0.399186	0.11919	0.832698	1.720588	0.7026	0.626275	0.138465	0.571581	0.220612	0.461443	0.5887089999999999	0.112411	0.386243	0.242485	0.710988	0.269743	0.433079	0.184726	0.315088	0.152084
gene_AT1G75500	184.971329	196.057083	186.809677	107.405739	115.333191	113.13871	137.981354	131.207733	136.450119	274.78656	283.647095	275.044434	114.886139	107.64447	108.245804	120.261574	119.881065	121.333252	203.688782	212.2565	216.361816	90.957153	91.985558	89.938942	93.058601	97.721031	100.73735
gene_AT3G49930	5.31142	4.46524	4.541287	2.151338	1.530995	3.363369	2.033352	1.415442	1.661149	1.812803	3.530222	2.320395	1.762876	1.323608	2.388999	1.798291	2.122823	1.644493	3.440873	3.294439	2.71257	1.232028	1.515363	1.463663	1.853612	1.03964	1.37016
gene_AT3G03910	0.466856	0.361863	0.166727	0.188315	0.173635	0.0	0.286724	0.247455	0.057938	0.471824	0.452842	0.736227	0.207386	0.036526	0.285993	0.225423	0.0	0.115415	1.14093	0.962211	1.02779	0.363794	0.193355	0.453595	0.57002	0.431092	0.116325
gene_AT2G23030	14.104196	14.253185	14.574056	17.891279	16.478853	17.456867	16.469419	15.701057	16.317766	8.805541	9.475705	7.177309	12.390086	11.901772	10.178136	20.519829	20.509256	16.421724	6.554652	7.774066	8.440316	12.40641	12.317559	12.067121	17.248867	17.411526	20.140688
gene_AT1G56600	2.478315	3.181319	2.459889	0.287106	0.298163	0.540304	3.005212	3.429718	3.284981	2.008	2.793366	2.175937	0.267332	0.613055	0.389943	7.142142	8.004894	8.0798	0.926807	0.647555	0.992559	2.245919	2.185324	2.264699	31.316639	29.90266	31.984806
gene_AT1G74360	1.934158	2.802943	2.018516	10.358742	10.041907	10.035455	6.432724	6.152338	6.74234	1.860115	1.543683	1.616379	6.66368	6.828832	5.838217	5.812351	5.462069	5.172307	2.184946	2.569406	2.867326	7.420432	7.541159	7.679534	6.324603	6.577989	6.7994
gene_AT2G37040	133.678604	132.046783	132.971832	149.548157	147.595413	146.124588	176.41571	179.315811	176.316711	155.138046	161.208099	158.383545	163.055161	162.861923	160.106293	211.799988	203.005478	208.135178	155.873062	158.008926	150.388718	194.25769	195.002777	188.074936	289.367828	302.692535	294.33728
gene_AT5G65990	4.238341	4.668948	5.463562	7.677491	6.806328	7.999651	8.17743	8.795177	7.219852	5.154995	4.417888	5.801831	8.697563	7.846662	9.433892	12.965126	14.680876	11.608212	4.168493	4.067616	4.91881	11.844311	11.280011	13.63106	14.175941	16.264055	14.500851
gene_AT1G27740	5.511633	5.167061	5.861152	10.613501	10.264674	9.966073	8.008269	9.094821	9.286116	5.619034	4.161633	5.208277	11.052822	11.873091	11.622051	9.130029	8.502931	8.534587	5.377252	5.163568	4.586676	9.292952	9.261439	8.63945	6.591484	5.375507	5.85391
gene_AT4G37550	10.422268999999998	10.611145	11.501354000000001	5.777851	5.697513	5.597098	5.395059999999999	4.398452	5.33623	13.650898999999999	11.779279999999998	10.631304	4.752531	4.841980999999999	4.066239	4.2237290000000005	3.5307769999999996	4.979114	14.722523999999998	13.66418	11.183099	5.071109000000001	4.734692	3.4121040000000002	5.272967	4.3421330000000005	4.2118150000000005
gene_AT1G10220	1.608121	1.474647	1.783723	0.742414	0.872799	0.618005	0.428998	0.429604	0.423991	0.663784	0.424718	0.526783	0.148246	0.803777	0.37159	0.804176	0.376956	0.15117	1.858774	2.099446	1.612684	0.342834	0.174385	0.281853	0.195803	0.350473	0.161683
gene_AT5G64260	236.736221	236.481552	243.704758	673.014038	678.048767	653.51886	602.06958	620.433105	600.584351	162.958221	164.50943	173.607605	654.269592	653.702454	665.322876	591.733704	598.943481	588.726257	193.603119	191.128647	186.039597	545.506042	564.620667	529.234314	549.096619	565.09552	555.603699
gene_AT2G13800	8.142537	7.475191000000001	7.116931	16.381887	16.629631	16.218367999999998	11.882012999999999	11.989853	12.813125	6.310518	7.342289	6.640164	14.658521	14.250762	14.236571000000001	13.937376	12.482624	13.076104999999998	6.434637	8.200371	7.842302	10.996202	13.174072	11.015535	10.966598999999999	11.628163	10.306345
gene_AT1G55320	14.439751000000001	13.458782999999999	12.19423	9.281093	9.323735	8.13589	8.996666	9.958597	9.373759	13.686157	13.191234	12.617934	8.986147	9.211464	7.568235	7.256127	9.355394	8.728985	16.842614	15.662349	16.657344	7.448183	7.629446	7.047701	7.009061	7.185688	7.166098
gene_AT1G53440	8.917484	9.109509	10.584768	65.917694	61.312614	60.781086	39.247105	39.867207	38.817497	7.412997	9.226167	8.254187	59.276432	58.834488	56.746422	43.85144	41.613693	42.168991	8.049074	6.316298	7.819605	50.888	57.011715	56.72784	43.199806	45.020958	43.790325
gene_AT5G63905	12.255423	13.297845	11.677005	17.590235	21.256404	16.988738	17.319534	18.04091	16.318898	10.03172	9.386825	9.628377	17.079151	15.716264	17.537277	19.591937	24.378638	18.657577	7.733828	10.865222	10.015071	21.414661	20.969106999999997	24.516499	17.70798	16.979046	21.618179
gene_AT5G10430	208.060104	210.860901	202.839066	104.13237	117.750832	110.543831	83.237953	86.086548	86.630676	236.354279	231.148682	205.49884	93.812302	89.734375	94.105721	79.214828	78.749283	80.568344	160.321716	168.38092	174.607162	72.493431	66.883972	68.093506	64.301727	61.90329	68.6745
gene_AT5G10435	15.820036	18.085764	20.517534	10.143952	11.493912	3.912253	0.075678	5.137535	1.86264	0.980184	0.0	26.015263	0.0	0.0	0.0	2.819374	3.48832	0.103391	9.916098	18.432219	0.744672	0.0	0.704162	0.0	0.37586	3.959327	0.0
gene_AT3G27025	0.81334	0.881675	0.87447	0.151646	0.342531	0.293194	0.448388	0.034187	0.384369	1.067221	0.8047930000000001	0.984556	0.588752	0.247389	0.062059	0.401526	0.114927	0.707142	0.745577	0.732312	0.356246	0.208069	0.258026	0.295161	0.317008	0.092752	0.161895
gene_AT5G43570	1.044398	1.609681	1.1536490000000001	1.431233	1.841364	1.549578	1.590039	1.757927	0.793406	0.352265	0.676698	0.44903400000000004	2.120414	2.76675	1.864797	2.333868	2.973224	1.543734	1.3151329999999999	1.074176	1.249879	4.438352	4.559429	4.4049879999999995	4.002064	4.490558	3.968819
gene_AT3G28180	16.459028	19.453489	16.468687	99.376869	101.373016	104.191986	42.093651	38.678524	43.042515	24.055252	25.137177	23.507229	71.856209	75.991409	70.927521	41.104652	43.108837	43.587502	30.37796	29.939852	30.11681	65.775002	68.630669	68.459145	48.375443	51.578667	51.942745
gene_AT5G40000	0.111757	0.500742	0.151702	2.935407	2.831418	2.570547	3.648699	2.022494	2.813455	0.671232	0.492775	0.49074	2.731992	2.874891	3.281393	6.757017	6.506427	7.174924	1.080335	0.678526	0.929581	5.94327	7.440121	4.261868	11.775859	12.631573	11.383574
gene_AT5G50900	18.040377	17.899765	16.308651	34.085846	35.337452	36.954617	27.857754	27.50383	28.938843	16.706139	19.138655	17.343504	31.8412	28.868612	30.567434	26.312349	25.603996	26.012003	19.983509	19.512142	20.226406	29.476713	30.475704	32.838413	23.539555	24.984224	22.330496
gene_AT3G09400	0.313782	0.452913	0.914515	0.73888	0.678284	0.35342	1.418459	1.307118	1.2730519999999999	0.227573	0.275496	0.625159	0.557239	0.647637	0.365857	0.588093	1.120495	1.007442	0.535006	0.6786110000000001	0.655018	1.121903	1.1684999999999999	0.8084709999999999	0.623981	0.60822	1.178839
gene_AT3G09405	1.714733	2.015296	1.976491	3.018678	2.691292	4.334369000000001	2.814305	2.934919	2.2181379999999997	1.42241	1.705581	1.854204	2.744538	3.643594	2.4088719999999997	3.111717	2.599532	2.6377499999999996	2.330676	1.3580999999999999	1.96869	3.603562	4.221829	4.320502	2.923128	3.494294	2.621841
gene_AT3G58590	0.624332	0.215341	0.616069	1.029559	1.356398	0.482674	1.181469	1.203143	0.748295	1.093725	0.783113	0.874958	0.973389	1.006114	0.624983	0.858929	0.595216	0.553116	0.965137	1.090271	0.734129	0.484742	0.912675	0.843743	0.899826	0.970809	1.113873
gene_AT5G22250	7.518321	7.607198	6.969103	34.242279	34.508011	36.052593	18.594934	14.566664	18.674431	10.081214	9.237617	10.435067	15.667075	16.110487	15.679265	10.632182	9.815655	9.323656	10.473232	9.505613	8.996984	12.504725	11.427517	10.231579	10.524173	12.252058	9.477096
gene_AT2G18300	1.095721	1.476216	1.9334550000000001	0.355015	0.278636	0.345495	0.426517	0.334672	0.8082860000000001	0.829087	1.215258	1.849513	0.266869	0.485649	0.405306	0.592635	0.499855	0.439547	0.972528	0.614198	1.262393	0.273107	0.433141	0.145331	0.470454	0.888051	1.202151
Arabidopsis_thaliana_newGene_731	3.005131	1.991475	1.247285	5.638272	7.479366	5.363563	6.032184	4.744992	5.63344	1.42357	2.570107	1.397173	2.970672	5.011676	4.08694	5.742132	4.424404	6.672923	1.421822	2.349957	2.926178	5.738011	5.671718	4.068021	3.947585	4.797645	4.3016
gene_AT3G61220	25.681643	27.182347	29.744824	13.174735	11.702117	10.574108	11.33507	13.12981	11.977445	29.888379999999998	24.950536000000003	32.753068999999996	11.058014	10.158279	9.737584	11.892482000000001	11.186194	9.823063999999999	36.11569	34.996967	37.213815	10.299516	9.176805	9.630776	10.113192000000002	10.770233	9.067274999999999
gene_AT5G49520	3.998536	3.835659	3.085402	41.405628	40.349007	40.390736	38.787914	38.545353	38.898033	4.358513	4.811276	5.240293	64.222733	65.061012	63.122059	42.687416	46.05056	40.219673	4.34268	4.536237	4.64	61.938126	69.019142	64.65416	56.750702	64.566368	54.252747
gene_AT1G70100	7.461359	7.342934	7.486553	4.339335999999999	5.571471	4.5606219999999995	3.5716219999999996	2.5214250000000002	2.9053959999999996	7.440343	6.141046000000001	6.563846999999999	2.897384	3.7928550000000003	3.759765	2.0026450000000002	2.801217	2.735494	6.829841999999999	8.22143	6.584599	2.444755	3.1455199999999994	2.5942019999999997	2.141182	1.917289	2.2097160000000002
gene_AT5G49525	1.55604	2.164331	1.941091	1.034479	0.669871	1.267608	0.433407	0.792815	1.369945	2.378191	1.671399	3.023054	1.765455	1.27475	1.381635	3.033972	3.564413	2.162904	1.736052	1.348475	4.083987	3.125291	2.889359	2.379947	4.898413	6.697255	5.510673
gene_AT1G69970	1.536151	0.807898	0.302582	0.297456	1.061334	0.625894	0.572699	0.462206	0.885804	0.9551560000000001	0.6662939999999999	0.9517899999999999	1.059757	0.27311199999999997	0.5871200000000001	1.042997	0.754571	0.615526	1.5292510000000001	0.9315439999999999	1.46489	0.705312	0.661738	0.629972	1.385695	1.3761860000000001	2.256928
gene_AT3G48510	1.271496	1.201704	0.840502	0.155472	0.329701	0.336151	1.103927	0.646354	1.014968	1.59375	1.576733	1.483868	0.462464	0.463082	0.359331	0.414927	0.5692	1.721375	0.443906	1.344595	1.129256	1.165492	0.894907	0.876194	3.887369	3.994158	4.912652
gene_AT4G10370	3.004091	2.689784	2.904552	1.243693	1.422255	1.595474	0.872889	1.374128	1.543648	2.334155	3.19817	2.205819	1.524378	1.255388	1.338472	1.053296	0.579006	0.641112	2.20136	2.091724	2.321178	1.302826	0.925385	1.223509	1.413556	0.757477	0.903975
gene_AT5G52410	2.675199	3.45311	3.324801	6.319541	4.920081	5.778873	5.5938680000000005	5.440403	5.326936	3.995456	4.087326	4.798582	5.011868	6.6486730000000005	5.9229840000000005	5.835115	4.810894	5.465825000000001	4.123033	3.122141	3.7034260000000003	6.2766090000000005	7.206759	7.129861	6.538062	6.502703	6.347631
gene_AT5G60680	56.554298	55.579163	49.529503	47.940193	51.043964	45.838947	55.5228	55.356068	55.922031	44.934032	47.576931	45.745754	59.224331	52.241329	57.504353	78.59436	77.738525	83.054131	50.862003	48.872669	49.439102	71.312889	75.182487	72.544304	87.318451	96.767372	90.877533
gene_AT3G59340	14.941353000000001	13.329381	15.320972000000001	5.178376999999999	5.323766000000001	5.134698	6.799611	6.552606000000001	6.873846	12.303213	11.016162999999999	13.27864	7.1114939999999995	5.91794	5.641743	7.618272999999999	6.5940449999999995	8.150714	17.625447	16.916075	17.332009	7.423083	8.993192	7.41193	8.356164	9.25799	8.549031000000001
gene_AT1G77450	25.402573	26.295813	28.537191	31.450769	29.773996	35.262691	32.669743	31.903124	36.270943	25.934238	23.239216	21.09086	32.005318	38.280701	33.293003	65.719505	56.98769	59.97007	23.06934	21.921097	21.976751	47.353714	52.513077	51.411957	93.2826	98.298096	98.502502
gene_AT5G62620	4.442021	4.281225	5.426052	12.275027	11.210704	13.044753	7.819535	8.502391999999999	8.534968	5.588082	4.695915	6.096383	12.540975999999999	11.879293	12.002349	7.510730000000001	8.454975000000001	8.142511	5.3550070000000005	5.439707	5.058509999999999	14.084273999999999	13.356109	11.431909000000001	11.566631000000001	11.488835	11.021685999999999
gene_AT2G31110	8.119536	6.963691000000001	6.0316209999999995	4.939024	5.858335	4.050061	3.305087	4.140467999999999	4.749061	6.948995	7.056376	8.911302	3.730346	5.433186	3.720304	3.529271	2.843202	2.379655	9.403739000000002	7.279526	6.32908	2.447844	3.067387	3.683021	3.333599	3.379118	4.019566
gene_AT5G50120	3.923379	4.814483	5.486181	10.824023	11.33366	11.401421	11.077265	9.321178	9.765161	5.094836	5.743131	4.562334	10.059667	11.216946	10.46413	6.202462	6.348075	7.640175	7.157079	5.823271	5.968032	7.496264	8.063197	7.528912	6.215263	6.585485	7.178401
Arabidopsis_thaliana_newGene_1111	1.80436	1.705162	3.659038	5.137075	4.727653	4.546237	4.113502	2.865528	3.974937	2.477115	2.016458	2.578194	3.620908	4.628825	2.774512	3.081681	3.026892	3.6619	2.493178	2.397676	2.203227	4.422879	3.761186	3.84262	3.255488	2.885033	2.010717
Arabidopsis_thaliana_newGene_1110	12.615911	10.432542	8.571218	22.36783	24.276285	23.140739	21.24011	28.233509	21.632698	7.651567	9.974627	7.987021	23.880905	24.444818	24.179775	21.957798	22.785368	21.870787	9.534218	9.562236	8.999143	27.972227	29.294964	34.12513	18.584642	24.254185	20.512825
Arabidopsis_thaliana_newGene_1112	4.200869	2.378583	2.842009	8.484654	7.278205	5.165145	6.105661	4.285268	5.57355	2.489776	3.840553	2.354604	6.002355	4.16701	3.918383	3.170061	4.610766	5.703021	3.467551	1.829271	2.248511	6.016490999999999	4.014523	4.00074	4.365596	4.460563	4.014348
gene_AT3G63200	122.330154	121.848763	117.015968	26.07988	26.263744	22.54858	36.802029	37.530079	37.885887	125.606682	126.128311	126.240974	26.426739	29.474852	26.340754	37.573456	39.334812	40.608418	139.103973	140.352753	136.789124	26.527607	28.720362	26.3722	41.718998	43.979324	46.689701
gene_AT1G32450	452.18335	447.670319	448.110382	260.310516	255.402405	253.627686	188.611664	189.605179	187.025269	397.616455	409.426147	411.82135	250.055527	246.499603	256.548584	155.46933	153.617813	160.85762	381.829712	390.401917	380.064575	148.614044	149.555603	145.912323	89.917152	94.681885	86.909241
gene_AT4G34260	19.708954	22.933384	21.580927	31.885609	32.301033	32.040337	30.061882	30.684288	30.716743	21.652224	22.687775	21.809002	37.926598	34.893349	34.372795	37.694916	37.063702	35.775543	18.73642	18.959017	19.999901	34.605511	34.252968	35.022579	29.936924	33.028194	29.823633
gene_AT4G39090	427.553833	432.847015	425.460449	518.743469	532.893188	533.167847	534.998169	544.314941	544.428711	302.009705	305.93692	310.730194	579.979614	584.23645	591.653687	658.804565	630.280945	638.605286	362.348877	353.882507	355.090515	530.638062	554.658325	533.807007	597.740723	613.57489	619.766785
gene_AT3G25970	0.537964	1.08736	0.465682	0.884413	1.253459	1.223155	0.976813	1.325532	2.018462	1.077143	0.934068	1.14252	0.83437	1.728128	0.868822	0.859215	0.674483	1.612055	0.568226	1.433007	0.859397	0.933144	1.111696	0.917208	0.730711	1.201481	0.769383
gene_AT4G24670	3.390787	2.4914199999999997	3.475611	1.5026030000000001	1.9973809999999999	1.637298	1.906318	2.867502	2.373341	4.094961	4.051026	5.024209	1.508669	1.644111	2.023249	1.602242	2.091587	1.836063	4.645346	3.9298830000000002	3.7992139999999996	1.412528	1.929628	1.681898	1.56234	1.309536	1.334
gene_AT1G72240	3.397401	4.532871	3.019765	0.824075	2.790968	1.833893	2.342466	3.043212	1.875934	8.851339	6.294198	9.456571	3.436253	3.020569	3.606659	4.907681	5.395562	4.182896	4.152296	4.510711	2.875845	4.026164	4.627655	5.535954	6.97216	4.569487	6.501732
gene_AT2G27930	2.078499	2.5011039999999998	2.367141	2.031844	2.848481	2.4872620000000003	1.676866	1.8051059999999999	2.398294	3.31447	2.1287220000000002	2.004879	1.6040100000000002	1.16767	2.6033429999999997	2.390068	2.168307	2.456087	3.1161299999999996	2.801958	2.576364	1.542491	0.9486539999999999	1.2719880000000001	2.546946	0.863326	3.6408750000000003
gene_AT4G24090	4.671221	3.37297	3.081286	1.52547	1.744951	2.177875	1.981335	1.633765	2.601095	4.351614	3.71538	2.299182	1.200217	0.9978	3.048503	0.54022	1.269773	1.489635	2.481658	4.462222	2.536338	1.451659	1.065107	1.610927	2.150009	0.836115	1.487355
gene_AT3G13660	0.32589	0.223605	0.610776	0.423594	0.734965	0.449356	0.285691	0.601567	0.214512	0.947738	1.301116	0.549475	0.185488	0.741537	1.101711	0.730596	0.585809	0.666251	0.19952	0.605971	0.526212	1.024151	0.930341	1.174206	0.730349	1.782486	0.531667
gene_AT2G45450	0.947439	2.639239	1.925195	1.357896	2.529507	2.388417	0.983558	2.140206	1.604831	2.106093	1.127769	1.753152	2.262624	1.123521	1.420614	2.553067	1.642686	1.614192	1.49962	1.342041	1.184789	3.649338	2.888575	1.740353	4.869741	4.32727	3.778363
gene_AT4G01840	4.568192	4.597635	3.681453	2.536705	1.671342	1.819996	2.260828	1.497638	2.284414	3.402237	3.958556	3.041264	2.383901	2.305307	1.754011	1.628558	2.323065	1.976495	3.561013	2.761281	3.880667	2.019531	2.015804	2.250423	1.296508	2.494531	1.735272
gene_AT5G54710	0.419854	0.231319	0.616234	6.145564	7.03773	6.572881	5.479812	3.9300219999999997	5.145476	0.285565	0.568229	0.404224	4.1390329999999995	3.761139	4.670310000000001	4.3033459999999994	3.250739	4.125662	0.10021	0.266277	0.168301	2.502402	2.9935660000000004	2.744305	2.2819380000000002	2.8801360000000003	2.740675
gene_AT5G07200	0.943557	0.656559	1.116004	0.710542	0.501527	0.622222	0.720776	0.678052	0.748765	0.966677	0.975825	1.261296	0.410685	0.665409	0.625828	0.796678	0.701079	0.63215	1.081468	0.785641	1.263977	0.369088	0.586962	0.464122	0.1804	0.431539	0.310705
gene_AT3G55050	15.222889	12.302402	11.752009	26.648573	30.192329	28.895145	23.120249	22.394051	20.723225	15.396926	15.037354	14.263789	23.045954	25.844561	24.877743	22.824987	21.885086	23.26132	17.368715	17.57654	16.283405	24.034269	22.223074	24.811201	20.051968	19.283287	20.151144
gene_AT3G27880	21.526142	22.22559	24.370979	15.77336	18.750288	13.497485	22.971869	23.346695	23.191666	27.070797	25.238153	22.604	21.044058	23.812307	20.460234	37.196373	42.190079	43.414047	23.28153	24.690435	24.123304	35.492783	36.488937	36.250153	55.144951	54.489674	57.04063
gene_AT3G10405	2.915253	2.890252	1.250948	1.05224	2.321592	0.444518	0.865321	0.285245	0.959887	2.891919	2.126969	2.472835	2.420597	2.389547	2.109675	2.067197	1.053013	0.873204	1.439464	0.79578	1.253883	3.041226	0.705481	0.582504	2.071087	2.304644	2.820659
gene_AT3G10400	0.0	0.0	2.086287	1.505135	0.0	2.712116	3.585762	4.108542	3.182033	0.0	1.78151	2.517731	0.0	0.0	0.0	0.427001	2.992393	4.603173	4.660368	2.415324	3.932182	0.0	3.718688	4.265638	0.0	0.0	0.01908
gene_AT5G17450	3.493416	2.8904249999999996	2.31509	1.174467	0.8245819999999999	0.880082	0.731634	1.9315499999999999	1.806318	4.493145	3.9934190000000003	2.966563	1.166833	0.905165	0.978	1.530896	0.508869	1.407076	5.119114	3.4864889999999997	4.6309689999999994	0.83836	1.05144	1.359584	1.2742630000000001	2.279279	1.705695
gene_AT2G41420	43.14217	45.288082	44.269123	97.864525	100.673729	96.401352	77.880424	86.011826	89.334328	47.368172	54.424164	52.145348	94.868187	95.964172	100.634491	98.241943	92.920494	102.326118	57.18634	52.243313	55.547295	100.627579	90.920959	97.499054	102.524376	106.150177	108.063728
gene_AT4G08040	1.101776	0.926417	0.929691	5.195204	3.223977	4.68509	2.330098	1.900821	2.202739	0.701164	0.422129	0.575059	8.108242	5.826227	6.73097	3.58218	3.087792	2.753825	0.481474	0.352027	0.893896	2.939614	3.392037	2.726236	2.140726	2.07233	2.563176
gene_AT4G18340	35.661686	36.025024	37.939031	104.008627	104.77611200000001	104.869856	66.52461	61.059092	61.524131	39.318674	44.057807	39.779196999999996	70.023014	72.33115	70.18925899999999	43.867733	47.410430000000005	47.383906	55.948582	55.610826	56.216871	55.146916	56.010175000000004	54.838982	43.927447	40.386125	42.589419
gene_AT3G01430	8.524148	8.903255	8.220181	14.127404	15.100977	13.032492	11.283831	10.465005	12.515783	9.933707	7.400064	8.643836	13.281668	15.790418	16.669527	13.73011	14.686272	16.792397	8.954224	7.85559	8.792243	15.207709	16.388145	16.030773	14.562572	11.940318	14.015393
gene_AT2G43140	7.8570459999999995	7.379051	7.888507000000001	14.502203	11.769307	13.749030999999999	13.339263	13.507245999999999	13.584476	10.663791	8.736294000000001	8.045836999999999	13.672768	9.733542	12.365321	9.671011	12.195221	11.654672000000001	7.386462	6.919277	5.725236	13.149445	14.51643	14.328642	12.388665999999999	10.877517000000001	12.066439
gene_AT2G40480	21.359545	21.056536	20.791046	9.098501	7.96569	7.617247	11.226256	9.908177	9.36764	35.666901	38.891468	37.820114	9.143688	8.446459	7.740404	9.191391	8.735447	8.642738	31.214729	29.813126	30.774586	6.812908	7.190646	7.956606	9.715339	8.054555	10.288209
gene_AT5G15930	12.216843	11.554919	10.094814	25.623365	26.489563	27.086536	19.755192	20.907921	19.900255	12.741185	13.201176	12.045043	26.402103	28.58353	22.637602	23.658176	20.349836	22.6096	10.530818	11.182042	12.44313	21.849194	22.256891	23.722895	21.447355	25.806786	23.761087
gene_AT4G17250	4.364121	4.458792	4.708916	8.198376	8.463121	8.348471	2.345583	2.60522	2.432552	5.276361	4.574961	4.008546	5.437044	3.8653	4.187943	3.086523	3.15775	4.073467	7.303434	6.32791	7.349984	3.764673	3.241594	4.278633	4.180112	3.688669	3.189573
gene_AT2G42430	5.438056	5.3528	5.403876	4.042791	3.653043	4.498543	7.941781	7.520072	5.986423	4.810792	5.468766	3.922441	7.066052	6.29632	8.697889	8.389225	8.218298	7.619286	5.011014	3.251877	4.456665	7.905062	8.429604	6.64464	8.350481	8.447883	9.695649
gene_AT4G17785	4.256526	3.308072	4.249674000000001	7.788467	7.327579	7.963974	9.138732000000001	8.557067	7.661062	3.353237	4.184099	4.695772	7.956456	7.3601600000000005	8.464353	8.151596	7.25254	7.699036	3.9790620000000003	4.271719	4.037736000000001	8.29617	9.664932	7.693141000000001	7.163052	9.347671	8.930732
gene_AT4G13000	0.870871	0.846977	0.455639	0.76493	0.567862	0.509233	0.52202	0.719566	1.025032	1.400935	0.981238	1.509027	0.216214	0.847023	0.592566	0.409054	0.421383	0.578118	0.702539	0.293513	0.554784	0.737594	0.965961	0.203397	0.538216	0.270964	0.547946
gene_AT1G52220	9.177156	8.167014	7.902989	2.468635	2.86524	2.75186	2.774022	3.4277260000000003	3.588849	4.939679	4.4017800000000005	5.305631	3.0829560000000003	3.427954	3.589891	4.771592	3.42412	3.022741	2.825335	3.606209	3.6966270000000003	3.2291879999999997	1.82623	3.626655	2.644169	2.5202700000000005	4.736373
gene_AT1G21010	20.220871	18.577835	19.892206	40.024265	40.351692	41.607712	41.520515	42.232971	45.778103	15.703194	18.052544	17.378508	43.970673	39.324089	40.922108	46.763054	41.4431	44.863125	18.89661	17.676645	17.343769	42.004581	41.614536	43.684593	42.066097	44.621426	48.536598
gene_AT3G09390	33.050194	34.805782	32.892134999999996	91.621132	92.369995	92.9213	54.17315	56.390301	51.393656	26.002312	26.466022	27.665699	82.328259	80.926362	84.148984	86.91924100000001	84.071391	84.891008	19.574333	17.129011	16.694868	95.333611	99.254753	104.369452	65.947772	60.235245	72.96417699999999
gene_AT3G04140	4.211234	4.202683	3.747818	1.044226	1.495756	1.346008	2.291507	2.858341	2.626296	3.334688	3.181899	3.365821	2.204912	1.807542	1.618318	4.120843	3.333391	3.668804	3.303212	2.887891	3.394623	3.918611	3.407456	2.855683	3.802303	3.58608	3.646667
gene_AT1G60010	13.046834	12.68857	14.085894	11.752257	12.640867	13.768508	16.155962	13.880354	14.709782	12.653417	11.957853	10.90665	15.342509	14.474244	16.795097	16.164906	14.722662	16.71538	6.235988	6.441709	6.642054	19.104771	15.868185	17.098551	12.613974	16.34659	15.704261
gene_AT4G30280	56.372955	54.465107	51.713661	232.54982	244.913986	227.225937	124.957428	128.902985	127.967247	44.685032	47.143749	48.497787	183.382599	190.750748	188.789505	124.343773	121.257484	130.416962	33.037464	36.257282	34.821594	127.224876	128.439728	130.155594	76.523148	76.432327	76.039009
gene_AT1G78290	19.214569	19.64724	17.662425	12.954367999999999	15.775716	15.740585	6.48506	7.232654999999999	6.162795	17.16508	18.036853	17.449445	11.249545999999999	11.808244	11.458179	11.370685	10.870283	11.077302000000001	23.992351	24.140538	26.647937	16.165991	16.176304000000002	13.081604	10.875983999999999	8.2262	9.841645
gene_AT1G68570	4.630639	4.709933	4.59483	1.086314	1.290938	1.444266	2.017503	1.78688	1.581005	4.61739	5.180416	4.91007	1.036435	0.988479	1.335	1.88146	1.869592	1.278761	3.924273	5.061159	4.265958	1.551091	1.5679619999999999	1.331509	1.155126	1.868636	0.9076489999999999
gene_AT1G75710	7.30592	6.620978	8.101241	13.941342	14.955647	13.604599	13.819651	13.666383	14.571626	8.012173	9.559484	9.778772	14.773076	14.658136	12.190288	15.765861	14.637301	14.244539	7.38108	8.842457	9.58737	15.275925	17.066093	15.445086	16.862585	18.765493	19.521326
gene_AT1G15040	53.600367	51.031389	52.903812	78.614328	73.877191	82.173149	47.425731	46.748891	46.041354	30.470553000000002	32.985903	33.149840999999995	80.74725000000001	78.77898300000001	79.802191	70.524942	74.28289600000001	70.193788	33.764592	32.21362	37.588637	65.708372	73.684342	67.158429	54.681656000000004	49.211739	52.294996000000005
gene_AT3G46950	1.621244	2.231302	1.899901	1.750043	1.519854	1.807626	1.735184	1.826107	1.600149	1.922609	3.473557	3.020071	1.305856	0.466114	0.738783	2.149951	1.443614	1.555485	2.631822	2.39328	2.144179	1.344826	2.191019	1.562027	1.978871	2.239216	1.836183
gene_AT5G17390	9.795747	9.067736	8.424706	8.368801	10.060696	12.982065	11.895728	11.441764	11.824764	7.36845	5.087791	5.591597	10.291225	10.337486	10.906375	14.455339	15.206406	16.651447	6.133359	7.122131	6.629866	19.376673	17.235725	17.272221	14.181974	19.255487	15.243454
gene_AT1G29340	19.746977	19.715147	20.352591	56.807117	57.690445	53.643185	44.193665	43.868328	44.829964	20.559341	21.12462	20.294456	53.245037	52.583511	53.268917	45.061481	41.677242	43.237244	26.315004	25.535036	26.167944	52.443447	52.253128	54.069256	44.163551	44.568714	44.412781
gene_AT5G62350	164.786606	167.568344	166.018082	211.603882	211.63269	202.249222	264.142914	272.834259	282.090057	168.008881	161.067627	157.865829	303.869507	308.449524	314.084625	341.565796	324.400299	335.265686	138.096451	145.832657	137.25946	498.473206	509.668976	502.482422	544.734314	560.060547	576.40979
gene_AT4G15120	6.582677	7.505505	5.238919	12.143837	9.774095	10.202181	12.984017	9.368361	10.786765	8.840199	6.704614	6.822756	13.883863	14.820292	11.689021	15.320074	16.1754	15.534858	10.659708	7.582678	7.754992	17.638597	16.582453	20.021778	21.063086	23.139551	22.025597
gene_AT1G45545	1.3403800000000001	1.108712	0.932094	1.074494	1.1284480000000001	0.69984	1.210788	0.781666	0.7664030000000001	0.823948	0.497376	0.823439	1.185554	1.151184	1.096177	0.913878	1.359936	1.638312	0.686091	0.8666590000000001	0.941118	1.234248	0.651059	1.054301	1.033395	1.102734	0.599626
gene_AT4G35560	8.483078	8.616336	8.678277	5.7601960000000005	6.301139	6.132664	6.0399959999999995	7.11294	6.120368	9.743564	10.763431	10.173746000000001	5.904788	6.339144	5.916758	7.065638	6.8636680000000005	6.515167999999999	12.167520999999999	13.462375	12.271989999999999	5.635441	5.45739	5.556872	9.466601	10.049486	10.066680000000002
gene_AT1G74440	1.440314	0.786883	1.2951130000000002	3.938355	3.2801590000000003	2.731497	1.764025	3.0166890000000004	1.792949	0.804856	1.043259	0.6673	2.337435	2.60515	1.757412	2.0683879999999997	1.186509	1.9292	0.9776499999999999	1.1566049999999999	1.230006	1.429186	1.638341	1.995024	1.7044100000000002	2.23268	1.853815
gene_AT5G10380	0.144623	0.238402	0.422737	6.920869	5.858313	7.398469	3.622035	4.754451	4.887032	0.850279	1.176776	1.508031	8.123897	6.066022	7.01606	9.164709	5.341782	6.806779	0.448015	1.033219	1.314281	10.327922	9.766657	11.162498	8.154102	8.030218	8.239614
gene_AT4G36030	9.696223	9.24452	10.44486	20.408257	19.689354	21.298206	18.418297	19.127453	17.674181	10.385646	10.863945	9.235834	19.857033	20.287577	22.696432	15.00959	17.978354	17.653902	9.752132	10.160584	10.728322	18.131851	17.636583	18.678247	14.483205	14.128932	14.904058
Arabidopsis_thaliana_newGene_1358	3.848871	4.031909	3.926579	1.050755	0.503914	1.718771	2.392195	1.526182	2.004592	1.903211	2.715758	2.294291	1.439056	1.308758	1.551605	3.539164	1.237726	2.516217	4.492089	4.849384	4.120322	3.768832	2.986465	1.407333	5.340715	3.885042	3.042073
Arabidopsis_thaliana_newGene_910	2.91253	3.17196	3.101316	1.9025029999999998	3.112878	1.554911	0.570308	0.654456	1.194751	2.4974730000000003	2.077537	1.42415	1.975061	2.529924	1.801482	1.733237	1.778027	1.6808359999999998	1.114041	1.3791579999999999	1.366987	1.764448	1.914204	2.248755	0.527645	0.825557	0.53947
gene_AT5G66070	15.498089	13.305418	12.358554999999999	45.48708499999999	46.070035000000004	47.445593	32.844274999999996	29.173733000000002	29.42521	15.313869	18.000649	16.654207	40.932329	35.655136999999996	39.470558999999994	37.11071	34.213364	35.762774	18.425095999999996	19.665151	20.080112	36.157574000000004	32.367519	37.184657	29.258739999999996	32.319973000000005	34.345536
gene_AT5G52890	0.652772	0.947449	0.8938820000000001	0.70844	0.907901	0.886692	0.803285	1.042092	1.046062	1.164373	2.232156	1.336363	0.625541	0.748798	1.347245	0.419886	0.766444	0.53923	0.65094	0.641116	1.010483	0.579053	0.763177	0.841735	0.705538	0.667766	1.36185
gene_AT3G62050	1.723525	1.982962	1.714886	1.765697	1.856686	1.913085	1.608353	1.821266	1.325322	2.584857	2.169855	4.073489	1.484594	2.292228	0.881189	1.124713	0.804773	0.354636	2.467826	2.727874	2.196899	1.077177	0.667126	0.778422	1.397377	1.753953	0.76891
gene_AT1G14600	0.928693	1.211835	1.298245	0.283728	0.324397	0.653926	1.073	0.865679	0.629894	1.063165	0.592764	1.216699	0.493453	0.703269	0.530289	0.311432	0.682665	0.721307	0.446844	0.985835	0.425152	0.6507	0.882216	0.939954	0.37057	0.413734	0.674032
gene_AT1G65850	1.0057960000000001	0.933862	0.8584579999999999	1.177878	0.913352	0.9798709999999999	1.090197	1.657856	1.050213	0.675152	0.299483	0.478346	0.708947	0.666671	0.762037	0.896953	1.134216	0.8079780000000001	0.794034	1.360234	1.320883	0.8222210000000001	0.672424	0.677188	0.384615	0.420975	0.46253
gene_AT2G05580	0.212069	0.203456	0.171202	1.562258	2.995804	3.336348	1.538825	0.881618	1.153466	0.198499	0.390457	0.044415	1.593606	1.603582	1.445615	0.444242	0.942466	0.687736	0.097463	0.0	0.516168	1.447175	1.167137	1.407914	1.344286	0.91167	1.435501
gene_AT1G12380	5.023815	4.316346	4.18512	2.587162	1.674081	1.813544	2.603639	2.929157	2.449586	6.772769	7.322433	6.311827	2.341417	2.218581	2.493204	2.624523	3.077923	2.600771	4.102724	4.33111	5.1353	3.103803	3.155971	3.186451	3.79795	4.356128	3.800789
gene_AT5G01050	2.915435	2.714446	2.866973	18.754707	20.334269	20.604836	22.262745	24.482855	24.692436	2.884975	3.150871	3.357657	28.509863	26.945038	26.27895	22.681318	19.712851	22.054111	5.130621	4.322363	5.322752	25.601753	26.79232	25.16762	17.31682	18.741879	19.545334
gene_AT3G17510	33.7826	31.827156	32.886949	51.794224	56.160964	54.559107	46.441835	49.162003000000006	48.727284999999995	20.874733	22.47562	23.622137000000002	47.995777	46.562667999999995	48.604715999999996	44.733681	47.768941	51.010228	41.02462	41.013848	41.584018	45.588669	48.679788	47.987311	41.273512	42.544709	43.903264
gene_AT5G10605	0.33307	1.429589	0.9527589999999999	1.389433	0.913057	0.864014	1.060829	1.376337	1.566586	2.00895	2.9139820000000003	0.92852	1.48851	0.509932	0.727409	0.156006	1.4465670000000002	0.9327	1.367944	0.997917	1.493785	1.390805	1.3050140000000001	0.77544	1.237236	1.8323829999999999	1.271199
gene_AT5G10600	4.373495	3.481811	5.120347	2.371431	2.11413	2.088814	1.862326	2.388747	2.207173	2.401975	1.986343	3.751583	1.840003	2.604578	2.336581	2.458614	1.113334	1.698661	4.837276	3.105213	2.5494	0.82935	1.424646	1.603271	1.571582	0.48816	1.184166
gene_AT3G11820	29.100205	31.563187	30.509935	141.671837	145.609033	146.20409	91.694362	88.319253	83.47059499999999	28.972461	28.409759	29.181043	120.74649099999999	116.04697399999999	126.135137	86.200672	84.63144	86.030164	28.916513	31.674065999999996	30.503503	87.05825700000001	96.243799	91.565848	75.146514	75.974774	75.910498
gene_AT2G17972	1.725644	5.313765	3.735844	1.726418	0.701073	0.973358	1.686423	1.607144	0.932138	4.414045	2.901585	2.213404	0.544807	1.182006	1.953039	2.681679	0.634037	2.538585	1.436486	1.780453	1.649396	1.517579	0.873472	1.998851	1.90649	1.496552	1.526682
gene_AT4G27020	14.353045	14.359849	13.584922	32.908802	28.359379	32.300884	28.745169	25.595299	25.546343	11.177859	12.730995	13.369864	34.784046	39.189285	36.070168	36.902782	35.273758	35.469257	16.828978	19.895838	16.746407	33.035854	32.49976	32.755238	31.716326	33.076302	30.056538
gene_AT2G26790	1.240385	0.46796099999999996	1.052473	0.816525	0.709696	0.554926	1.1726210000000001	1.183991	0.6609510000000001	1.478227	1.422491	1.245145	0.6149690000000001	0.827644	0.402873	0.9057839999999999	0.907366	0.867258	0.906648	1.273496	1.4378890000000002	0.515735	0.711056	0.675145	1.113617	0.880482	1.047255
gene_AT3G09520	0.065324	0.14266	0.241084	0.762635	0.745288	0.889193	0.279175	0.278907	0.39037	0.538666	0.26992	0.298389	0.665503	1.185526	0.453104	0.267883	0.367676	0.437275	0.591267	0.514821	0.328511	0.810973	0.168303	0.823629	0.183123	0.509866	0.322939
gene_AT5G59760	1.2564	0.886087	1.029536	1.326597	0.324881	1.081046	1.134901	1.043588	0.68228	1.89467	2.030753	1.436269	0.88147	0.497433	1.13205	1.190493	1.707532	0.707419	1.354973	1.572921	1.685593	0.591918	0.808021	0.369463	1.088371	1.044024	0.946545
gene_AT3G11170	10.186879	9.374194	9.24873	49.539627	51.233986	53.31255	64.091942	61.546879	57.986801	11.34009	11.577496	10.656169	61.572571	64.168243	63.648842	62.028061	62.383404	60.26395	12.181912	9.689259	11.109608	76.620461	81.601051	77.485138	76.74041	82.478226	76.952728
gene_AT3G10880	0.642623	1.1272509999999998	0.9446270000000001	0.399144	1.1223969999999999	0.261155	1.02898	0.743043	0.619972	1.4245340000000002	1.5366620000000002	1.249276	0.381565	0.482357	0.564304	0.172592	0.710429	0.5439299999999999	0.886344	0.785961	0.709034	0.7708470000000001	0.345235	0.625742	0.657611	0.489797	0.8882939999999999
gene_AT5G35770	0.766793	0.415204	0.552964	1.240434	1.005299	0.564267	1.178956	1.08553	0.850859	0.500102	1.004251	0.693668	0.607748	0.51838	1.476109	0.76206	1.026155	0.77218	0.70276	0.737709	0.775043	0.550154	1.545318	0.894683	1.333725	1.155467	1.551268
gene_AT1G28690	1.032402	0.370096	0.326396	0.948454	0.820914	1.809645	1.400545	1.333014	0.706373	0.78072	1.275532	0.687126	1.942961	1.7039	1.088105	1.023653	1.317616	0.88971	0.851509	1.145433	0.980925	1.516278	1.86017	1.272561	0.975933	1.288696	0.572671
gene_AT5G16560	6.312232	7.06873	6.042984	5.907952	6.80003	7.383251	8.1582	6.549132	7.785326	7.421439	6.154986	7.657778	6.082849	7.141024	5.743545	9.611559	10.078168	9.162225	6.301882	4.533644	7.699049	8.457406	9.601974	8.721419	10.671354	12.859674	11.436696
gene_AT3G43430	26.283068	22.926538	27.138613	29.774483	25.729315	25.354313	32.2677	31.650661	33.235722	19.596363	24.082855	22.828367	33.93446	35.743061	34.326176	38.888069	40.203873	38.198147	32.801155	29.44636	33.228882	38.467384	37.395271	40.92112	45.124474	52.787067	48.127857
gene_AT1G65730	1.838763	2.111583	2.515506	6.393854	5.286951	5.040855	3.364936	3.06654	3.835115	2.606972	1.963512	2.094352	4.520345	5.01194	5.386053	3.516821	3.82363	3.959784	3.681247	3.117247	2.927046	4.845385	5.759968	5.828288	3.644346	3.717608	4.065504
gene_AT2G15880	6.609507	7.220033	6.512418	13.238767	11.06103	12.990934	9.728543	9.347616	9.420255	4.433184	5.064083	4.068332	16.759159	17.169609	15.023396	11.780564	13.845372	14.001914	6.799084	6.78684	7.011066	14.613537	15.391391	15.299891	8.169527	8.117897	7.159767
gene_AT4G25790	5.035105	7.01897	7.166192	5.304757	3.918105	3.957019	3.485543	5.528249	4.292397	2.955524	4.311292	3.102731	4.100201	2.080427	3.227799	4.069973	5.212043	4.604261	3.886288	2.55617	3.016841	3.399062	2.541055	4.359391	1.597761	1.431167	1.244418
gene_AT4G39110	0.217283	0.639483	0.20485	0.196162	0.468943	0.470528	0.513082	0.353295	0.323983	0.453937	0.270143	0.278333	0.147855	0.284388	0.138143	0.361526	0.461708	0.199435	0.26545	0.392864	0.53689	0.362879	0.56829	0.488161	0.298682	0.465936	0.318759
gene_AT2G23680	3.392301	2.829669	3.915247	18.978902	17.561101999999998	20.843208999999998	13.478958	13.923594	14.143817	2.5912889999999997	1.113664	2.535867	16.849764999999998	17.965398	15.030653	15.622167000000001	12.392681	11.176671	2.492979	3.3682670000000003	2.568489	14.128338	14.338882	11.670283999999999	8.767412	10.367916999999998	9.210592
gene_AT2G36590	0.653853	0.21048	0.071793	0.218376	0.167112	0.05588	0.356538	0.91072	0.152923	0.343303	1.174102	0.47696	0.379004	0.329139	0.478355	0.275492	0.698416	0.315038	0.83965	1.444572	1.199696	0.896098	1.106717	0.724731	0.821233	1.131436	0.645968
gene_AT5G21170	45.672014000000004	48.431739	45.230033999999996	66.440102	71.625551	63.532934	50.301967	48.099811	50.438906	34.490159000000006	35.394421	33.404812	69.32794	64.631364	65.59986	61.728289000000004	56.978486000000004	59.807877	38.212261999999996	42.515436	44.985554	61.578233	56.71774	61.274923	45.436466	50.026949	43.606464
gene_AT3G47840	0.490211	0.589899	0.32295	0.589906	1.266682	0.902176	0.567606	0.994364	0.745317	1.025945	0.790585	0.678779	1.132032	0.792652	0.680175	0.655892	0.608479	0.566568	0.647181	0.734306	0.635194	1.081325	0.554431	0.922211	0.569594	0.762458	0.823572
gene_AT2G43890	0.333152	0.669935	0.366084	0.695949	0.79141	0.572037	0.250429	0.163268	0.126435	0.153572	0.359875	0.324177	0.518589	0.600068	0.319534	0.174191	0.377212	0.552847	0.0	0.008367	0.0	0.402318	0.600153	0.418359	0.415477	0.361238	0.329779
gene_AT2G28815	0.891822	0.449928	1.004165	0.936127	1.412984	0.463169	0.748377	1.51795	1.236711	1.037973	0.774248	0.629853	1.652042	1.917537	0.998738	2.047817	1.634251	1.034784	1.335547	0.65035	0.923344	0.9308	1.081947	1.308332	1.820901	1.390891	1.920392
gene_AT4G36230	1.10763	0.797939	0.928791	1.793473	0.982701	0.646128	0.501505	0.893287	0.982285	1.034764	1.27082	1.547173	0.941872	0.771328	0.764036	0.325157	0.324263	0.325918	1.673877	0.737057	0.721544	0.658973	0.892354	0.637475	0.481995	0.759809	0.628374
gene_AT2G42380	2.19023	2.332854	1.9381750000000002	1.676681	1.470346	1.8280500000000002	1.075696	0.705611	0.547501	2.3257749999999997	1.767967	2.098688	0.7323259999999999	0.918164	1.2583570000000002	0.851375	1.028642	1.0030430000000001	1.818644	1.608615	1.8403209999999999	0.671587	0.7842749999999999	0.629503	0.858584	0.37167300000000003	0.775739
gene_AT3G04760	2.788794	2.018184	2.66603	0.615843	0.582828	0.575406	0.580063	0.620678	0.875784	2.063514	2.764843	3.103742	0.65291	0.7769	0.646289	0.798103	0.733595	0.895714	2.1319820000000003	2.409673	2.618153	0.579899	0.536317	1.021655	0.621866	0.675832	0.615619
gene_AT1G10090	19.260048	19.499468	19.060238	42.209278	41.496002	39.433983	48.938313	48.151157	45.577797	17.924942	17.797523	18.725349	58.18169	55.151363	58.254608	55.571663	58.240036	58.937408	19.585573	18.023912	18.618217	62.992928	64.949348	62.606277	58.963581	58.847328	59.816158
gene_AT1G55775	0.323138	0.146223	0.813204	1.563897	1.64867	1.328376	1.267164	1.038676	0.820783	0.0	0.670725	0.384637	0.985558	0.344427	1.353934	1.303329	0.948737	0.908839	0.0	0.061223	0.0	0.864697	1.664764	1.762072	1.891252	0.623619	0.661651
gene_AT5G08050	13.826032	10.196151	11.700274	2.842518	2.363717	3.011985	2.563039	1.609323	2.35778	14.283955	13.531572	12.370243	2.077788	2.866277	2.834394	4.303458	3.020842	3.142962	18.815201	17.218227	14.153555	3.518546	2.924812	2.327204	3.509222	2.772114	2.94041
gene_AT2G44510	6.15552	4.980636	4.831595	3.419363	3.7063	3.190381	3.413447	3.76157	3.88288	8.523003	7.251028	8.076034	2.410425	4.620686	2.133598	3.020114	3.74833	1.902681	5.870157	4.433593	6.379953	2.560215	3.116066	2.240904	3.577158	4.032778	3.242786
gene_AT5G23840	12.307241000000001	10.789078	14.404812	12.373899999999999	13.533482999999999	13.05292	16.979329999999997	15.112184000000001	15.730708	8.442649	6.175177	8.146722	15.492311999999998	14.924806	12.849781	15.857298	17.553851	15.722531	12.302200000000001	15.999293	11.458198	20.246966	17.543248000000002	18.41639	15.820070000000001	20.526051	18.125624
gene_AT2G46600	39.496872	38.671101	47.519669	59.496033	60.469231	53.838631	40.471394	42.199509	44.769547	47.457626	47.076439	49.741383	56.871189	63.503254	62.436855	59.353477	58.673065	62.133987	34.893295	32.321918	32.835651	95.758011	106.643776	121.440872	83.638817	84.843628	84.881348
gene_AT5G24314	11.170943	11.022741	9.187413	5.050091	7.591134	7.134494	6.986283	6.156806	7.519049	12.190225	13.308535	13.167009	4.188396	4.395766	5.82612	9.246696	7.07672	5.3897710000000005	11.432801000000001	7.750007	9.885793	6.981229	6.576023	6.47605	7.654794	6.660525	4.382829
gene_AT3G45430	2.095396	2.083937	1.529327	3.013011	3.333703	3.598805	2.381562	1.910763	2.4095299999999997	0.8401310000000001	1.865209	1.215426	2.836246	2.371832	3.056648	1.821515	1.708263	2.00599	1.120344	1.153615	1.1720389999999998	2.999255	2.871496	3.7454720000000004	1.575839	1.444715	1.920708
gene_AT2G30130	5.390605	5.532684	4.031262	13.3234	13.840109	14.047512	16.119993	18.4202	14.483933	7.171417	6.551253	6.347239	14.719305	15.293582	16.520613	19.02429	17.609093	21.855799	6.322813	6.220644	7.177399	25.009554	22.825863	26.550287	26.92931	28.515871	27.319363
gene_AT1G14040	13.170795	12.507182	11.862973	77.058487	68.198067	69.288841	50.978466	50.974911	48.645031	12.35242	13.269461	11.989749	51.728817	52.933788	51.588234	54.695835	53.967697	56.058979	14.283319	15.970693	16.69912	48.480633	47.701	46.625347	56.174732	58.290024	58.240845
gene_AT1G52690	0.389069	0.476834	0.468508	1.457325	1.112405	1.557925	1.998202	2.454407	2.981911	1.464292	1.141302	1.008505	1.906452	1.010943	0.767099	6.414585	7.892892	5.146255	1.195814	1.635609	1.658984	3.803792	3.49997	2.8273040000000003	11.31492	9.030067	8.183521
gene_AT2G42600	22.020406	21.523853000000003	19.77165	10.183599000000001	10.850768	10.650533000000001	10.728698	11.27396	10.520256999999999	26.072810999999998	28.734315	25.601327	10.405716	11.521235	10.605256	10.958669	10.723727	11.843346	21.022499000000003	21.353326	23.455002	9.865458	8.799898	8.827214	10.658802	11.043981	9.861548
gene_AT1G01340	4.992757999999999	5.7650179999999995	5.448645	13.367237	13.845734	13.940589	10.934943	10.577903000000001	10.019203000000001	5.226992999999999	6.122221	5.178170000000001	12.835598000000001	14.185504	13.402474	9.69448	12.262205999999999	10.940660999999999	6.955619	8.654862	6.460599	12.708056000000001	14.500198	12.210298	8.801487000000002	8.110915	8.810298
gene_AT1G63245	4.544293	3.953989	3.891464	4.636794	6.143057	6.847645	5.400959	8.855067	12.229474	3.45287	3.579194	3.768189	11.077911	7.572868	8.50448	10.976532	9.680014	10.711987	3.894805	7.816819	4.708078	11.984298	13.715905	13.607054	17.305696	14.571816	15.504852
gene_AT5G25190	1.007689	0.804666	1.459054	0.697716	1.339802	0.79064	3.979037	2.688848	2.831372	1.918236	2.545151	2.153409	1.43846	1.845041	2.167666	3.100242	2.049886	2.338376	2.226604	1.419428	1.337319	2.314078	2.183696	1.608636	1.975445	2.407479	2.666971
gene_AT4G13210	1.145444	1.132619	1.143552	0.747555	0.855358	0.506551	0.851402	1.278836	0.767732	1.733023	1.108722	1.605542	1.091382	0.584977	0.751149	0.695073	0.680371	1.00353	1.81089	1.241244	1.125722	0.551518	0.68167	0.381307	0.575334	1.40625	0.982001
gene_AT5G16370	32.955063	35.379723	34.348598	61.489834	61.885029	59.534584	51.452263	54.97094	55.845589	21.634296	22.87627	20.56566	63.450958	58.463921	58.897293	52.378696	53.894081	55.318951	32.90971	30.431778	31.533972	46.720428	48.459698	43.088684	39.239372	40.614403	40.675983
gene_AT2G34930	2.56593	2.199913	2.748641	47.374744	46.018154	46.53896	24.572922	25.288364	25.150345	2.598391	2.101075	2.731142	36.45792	39.121395	32.741272	29.609282	30.52206	30.150833	3.083227	2.180466	2.726285	45.977211	45.896378	48.771133	48.385502	47.223495	48.43816
gene_AT1G49570	0.231658	0.877198	0.463165	4.410307	4.227663	4.615258	3.955307	2.556006	4.651247	0.574129	0.88598	0.683833	5.616012	6.639856	6.313628	2.493605	2.35047	1.980489	1.218754	1.150894	1.14899	6.155248	6.669064	6.299685	3.723523	4.598892	3.47556
gene_AT2G18750	38.517953000000006	39.793476	38.266979	60.914736	62.381553	60.425215	59.489264	64.358674	61.419854	39.905750999999995	37.23496899999999	36.908797	65.665633	69.734033	65.862685	58.27567	57.86962200000001	56.639378	41.690366999999995	44.463835	41.251866	66.01989	66.40571	69.077741	51.53801800000001	53.928005999999996	56.683898
gene_AT2G21530	1.33586	1.257401	1.386373	0.221368	0.475893	0.100724	0.072217	0.361984	0.100215	1.320375	1.94752	1.056829	0.0	0.0	0.17784	0.046024	0.591251	0.463809	0.493905	0.489139	0.627454	0.308502	0.182726	0.0	0.073831	0.203453	0.10531
gene_AT1G29690	12.380696	13.163741	10.53282	54.778744	56.20105	54.297508	35.141251	34.33654	36.156273	12.885813	12.645418	12.433015	49.309647	48.513924	49.701508	30.877724	31.93466	31.944361	13.694005	13.427104	15.007884	35.074173	34.83564	36.511894	27.420443	26.977392	27.846807
gene_AT1G60600	1.926459	2.167455	1.955286	0.9377019999999999	1.060531	0.373738	1.461853	1.087869	1.094183	2.112016	2.046834	2.10564	0.651493	0.811578	0.728801	1.34024	1.370799	0.9148109999999999	1.525086	1.008745	1.935241	0.676718	1.134016	1.032587	0.826579	1.186378	0.993337
gene_AT1G69523	0.745663	0.188078	0.36642	0.988567	0.5671	1.273262	0.38774	0.269002	0.483403	0.596875	0.604622	0.232924	0.512285	0.291797	0.386016	0.366908	0.179217	0.381396	0.220168	0.587407	0.444107	0.327698	0.51447	0.764413	0.661674	0.313062	0.193807
gene_AT2G02950	1.962221	2.838028	2.461149	2.154911	2.004455	2.278322	1.631115	2.219884	2.212955	1.632627	2.27394	1.416912	3.062852	2.837897	3.092374	3.652046	1.923123	2.988394	1.375983	1.643185	1.390628	2.651368	3.273139	2.821585	1.843902	1.44632	1.18567
gene_AT5G63700	5.030899	4.590537	5.050468	2.618799	2.5309619999999997	2.5729360000000003	2.058002	2.657721	4.159922	6.823753	6.472417	5.334149999999999	3.535931	2.803072	2.329025	2.666854	2.4424609999999998	2.748004	4.28376	5.08618	4.344314	2.822102	1.722927	2.398418	1.9276849999999999	2.828376	2.074922
gene_AT1G44020	0.374733	0.337263	0.482725	0.629581	0.201387	0.327827	0.931365	0.692841	0.246253	0.581362	0.351357	0.351096	0.123373	0.350977	0.327582	0.697402	0.148093	0.265806	0.436058	0.974476	0.617442	0.370125	0.148652	0.153589	0.426995	0.251065	0.1654
gene_AT3G14870	3.045017	3.672243	3.992537	10.710157	10.418592	11.093786	6.529532	7.910095999999999	7.5654710000000005	4.3276769999999996	4.155165	4.395388	7.2616700000000005	8.352250999999999	8.877085000000001	6.058687	6.936151999999999	7.28804	4.434596	4.219044	4.739148	7.877509999999999	7.226944	8.833357	9.240641000000002	8.796308999999999	7.198862999999999
gene_AT5G12880	12.678288	11.780927	14.61947	34.957138	33.619938	35.373631	31.29055	33.405029	32.79546	11.915316	9.958574	10.599708	28.117325	32.767223	27.983936	22.965166	25.119347	27.42568	12.159561	10.890276	9.217501	26.716181	21.165281	24.229534	20.033836	16.63028	20.15855
gene_AT4G32551	18.25297	19.924453	20.222538	35.971798	37.858172	37.034304	40.192837999999995	38.765831	39.500785	20.798303999999998	20.936868	19.601513	44.823586	42.436541	43.344471	38.027	39.587925	38.065303	23.407375	22.561335	24.338158	41.007858	45.103802	39.467682	37.046188	37.647129	37.070324
gene_AT1G66600	0.369693	0.054414	0.694775	1.177265	1.199603	1.396242	1.222578	1.791467	1.850215	0.0	0.102426	0.108093	0.786593	1.480268	1.585161	1.189142	1.455614	2.528261	0.054935	0.0	0.09553	1.579586	2.5083	1.49568	2.756441	2.884344	2.725487
gene_AT1G04620	0.614477	0.711272	0.54354	3.897695	1.968821	3.144049	1.678078	1.452132	1.892561	0.586421	0.861777	0.785632	2.044561	2.663775	2.629541	1.69023	1.697196	1.999091	0.860313	0.370436	0.586323	2.041614	2.99246	1.89456	2.033077	1.568834	1.162544
gene_AT3G61380	19.055392	18.508683	19.501647	8.482206000000001	8.316970999999999	8.094585	9.429902	9.931443	10.873692000000002	17.514014	16.108221999999998	18.519294000000002	8.751907	7.732863999999999	8.514719	9.412127	10.811781	9.92135	14.283233000000001	15.348635000000002	15.565892	9.142456000000001	11.742621	8.405022	8.26472	10.115184	10.759188
gene_AT5G43440	1.517682	3.011572	2.1114200000000003	3.737136	2.763172	2.92579	2.387688	3.415813	2.30058	1.308247	1.513151	1.10274	2.487298	3.484756	1.7498529999999999	2.806485	1.767798	2.937239	1.466212	1.326505	1.397526	2.614832	1.812611	1.975155	1.890919	1.770162	1.736803
gene_AT3G59480	8.090574	9.279287	8.019217	16.900665	14.01685	12.90148	14.92324	14.173682	14.937092	7.555967	8.783092	9.207173	13.998983	9.672888	13.129519	15.844754	15.601619	14.69897	6.580214	5.855451	5.377752	15.455157	18.631294	19.041842	12.596303	15.703246	13.655702
gene_AT3G25290	29.480534	27.825153	26.697367	10.987924	12.251339	11.613881	18.751198	18.189793	17.277222	35.519264	35.232723	36.541306	12.560827	11.652586	11.829658	14.621155	15.703459	14.457094	23.117443	24.825857	22.803484	9.52492	10.044819	14.702925	15.530761	16.899387	19.497545
gene_AT1G02660	4.027602	4.338235	4.422337	30.533529	33.672028	31.089737	18.289457	18.507704	17.660181	4.083648	4.830531	4.240086	33.337898	34.336926	33.370659	22.011541	21.547215	23.277475	4.94948	5.356057	5.82571	28.271582	29.098757	26.929205	25.931372	25.384783	26.526236
gene_AT5G23760	19.26259	15.459837	14.872043	8.125413	9.692424	10.845992	8.189007	9.515583	9.382056	16.163743	19.393397	15.935365	6.725523000000001	7.165231	7.895706000000001	7.966984999999999	6.718842	11.233829	16.736	18.057743	14.484513	7.175318	6.471763	7.589805999999999	5.354686	4.692107	8.365499999999999
gene_AT3G56330	1.221598	1.756987	1.763246	0.911071	0.735279	0.520006	0.661952	0.93409	1.648588	1.946161	1.561056	2.042969	0.931999	0.750549	1.068566	1.470168	0.730583	1.276763	2.228293	1.777473	1.799327	0.369274	0.587176	0.88801	1.27876	1.158907	0.953834
gene_AT3G13784	0.915452	1.064592	0.60723	0.0	0.018765	0.027743	0.282456	0.095444	0.155141	0.919975	1.116309	1.024699	0.0	0.0	0.0	0.145885	0.02315	0.155892	0.357531	0.133335	0.281538	0.0	0.175641	0.0	0.08746	0.155923	0.169623
gene_AT3G59730	1.6052309999999999	1.454491	1.39946	2.711087	3.399505	3.490016	2.984831	2.393956	3.617188	1.21343	1.036048	0.8588	1.70592	1.952991	2.873164	2.759035	2.555742	3.239199	0.94999	1.087743	0.650862	3.007967	3.829477	3.74733	3.166743	3.336016	1.832281
gene_AT2G15760	1.975661	1.550818	1.449301	8.462606	12.416456	11.463774	7.191131	7.294631	6.243043	3.030692	1.863594	1.10302	3.390384	3.916763	3.368241	2.62307	3.645705	2.845364	1.558262	1.086654	1.534847	2.59162	1.04345	3.30702	2.181132	2.155469	1.859837
gene_AT2G43400	13.274019000000001	12.20225	11.895926	17.08077	17.324116	17.935182	13.645235	14.4735	13.261706	11.548862	12.481113	10.308907	19.20895	21.357187999999997	18.312292000000003	14.803333	16.542136	16.455481	12.325982	12.626743000000001	12.454234999999999	19.347234	21.708713000000003	19.622466	15.04249	16.522666	15.423748
gene_AT1G71697	30.193863	28.908758	28.251759	37.366203	38.420246	39.332344	33.126583	32.498055	36.251026	18.12594	17.614965	17.847267	41.191944	40.475979	38.715359	46.288269	41.906208	42.299614	30.584047	28.514034	27.657648	40.402569	37.213806	40.757965	43.00132	44.526085	42.543385
gene_AT1G70560	7.003365	5.490872	6.950223	7.208512	7.731203	8.321248	13.338529	14.956176	13.644815	9.91164	8.416152	9.930836	12.192204	10.170285	10.512682	17.986345	14.682857	14.619661	9.060236	8.269035	6.667644	10.149672	10.85201	9.973701	13.780303	14.737411	15.557449
gene_AT5G05380	5.8730139999999995	5.878622	5.844173	12.115236	10.885245000000001	10.678456	10.691353	8.510082	8.087809	6.861726	6.102385999999999	5.163303999999999	8.177407	10.331333	10.919879	8.630211000000001	10.234244	9.121981	7.1903369999999995	6.221101999999999	6.271342	10.713206	7.789276	8.170126	8.73121	8.339718000000001	8.603681
gene_AT3G15250	7.166882	6.606187	6.197159	3.681789	3.185944	2.089395	4.980038	3.51211	3.674029	12.033751	10.239767	11.328049	5.618923	4.449097	4.396771	9.139099	6.62535	8.570422	8.645884	6.999378	10.863991	6.1884	5.731703	5.45731	11.227827	11.503285	11.444587
gene_AT5G45700	2.942336	4.020444	2.785639	4.068426	3.521729	2.846066	3.01535	3.204572	1.90632	5.671866	4.770113	4.486948	2.553566	2.295859	2.229468	2.381145	1.390331	2.144906	2.934641	2.862743	3.134883	1.969414	2.454485	1.717473	2.749372	1.985106	2.956931
gene_AT4G02075	26.504922	25.137638	25.332991	9.871483000000001	10.959470999999999	8.200619	7.608363000000001	9.002460000000001	9.408473	12.987592	15.986575	15.958043	8.70594	8.733054	8.509310000000001	11.160319999999999	9.917405	9.989545000000001	21.665426	22.842098	21.790009	7.264436999999999	8.319875999999999	7.932016000000001	8.054197	6.124465000000001	8.652619
gene_AT3G52820	0.980266	0.91847	0.966628	0.796671	0.962792	1.508711	0.992988	0.951413	0.950267	0.861657	1.891961	1.620613	1.239625	1.233597	1.379983	1.366915	1.308013	1.497273	0.583548	0.78843	1.306257	1.284025	1.451729	1.145943	1.238407	1.790121	2.498412
gene_AT2G28200	18.085367	16.539814	17.807497	4.881314	2.880386	3.331694	5.431503	7.295357	5.713808	12.510319	10.841488	12.851398	4.569902	4.457983	5.22654	7.042421	10.921849	7.749335	15.049502	17.786451	15.468266	5.830137	4.849553	4.636073	6.935784	7.26746	7.751023
gene_AT5G42270	28.27622	26.583685	30.951004	18.807926	17.258272	16.17688	15.341555	18.154568	17.518841	27.722305	26.490938	25.263126	17.119184	17.075598	15.47558	16.161037	14.008595	16.130409	33.539967	31.700155	33.525673	14.226306	15.10393	12.593835	13.767501	13.326441	13.216524
gene_AT2G25000	11.791675	10.729992	10.550244000000001	4.007789	2.9600589999999998	2.847006	3.5405960000000003	3.1014839999999997	2.9406689999999998	10.585199	10.074575999999999	11.432255000000001	1.571768	2.0111980000000003	1.497442	1.565701	1.755928	2.263452	8.969349	9.562277	7.985721	1.4852370000000001	0.879666	0.726776	0.917233	1.3546989999999999	1.034598
gene_AT5G54230	18.516697	19.733894	20.630188	3.259353	5.129156	5.626636	5.16694	5.957524	7.563217	14.299856	13.856235	13.450827	5.201881	5.108749	4.189017	13.15763	14.040885	16.32601	20.178879	19.252354	19.76923	9.083666	9.917708	8.610704	15.957258	16.720821	16.582249
gene_AT1G34750	10.451360000000001	13.137236000000001	10.819484000000001	25.633781	23.127739	20.912682999999998	24.881915	22.245165999999998	21.267147	8.510455	9.980349	9.150367	23.83263	22.70068	23.070139	18.764995000000003	19.37104	19.71487	13.38822	10.486398000000001	11.817444	21.882073000000002	23.416851	22.433093	17.07726	20.381426	19.491408999999997
gene_AT5G52830	19.445299	17.487217	20.252136	4.038461	2.768172	3.669155	3.947922	4.742319	5.319579	11.635948	12.292448	11.047497	2.571797	2.319623	2.295513	3.367903	3.166428	2.868068	18.43619	16.801046	18.887608	2.24601	2.950143	2.037418	2.822724	2.469752	1.977957
gene_AT3G47470	105.087021	102.888489	106.588585	41.985291	44.421394	43.613853	42.348	45.543919	41.957993	82.427933	84.058685	83.627052	39.664288	44.982056	37.143108	50.847965	46.310165	51.770573	81.103973	73.021011	74.132034	33.736752	34.931194	35.431309	41.804295	42.694916	43.642796
gene_AT2G44370	41.487778	40.433857	43.459885	23.613359	28.826759	28.210144	36.040298	38.486919	36.683739	25.123529	24.712873	25.035866	21.077551	21.363876	20.458305	19.586794	16.98296	17.066496	40.209702	45.935799	47.752323	10.416666	13.53861	14.25314	10.036453	11.937376	9.838962
gene_AT4G00910	15.360866	16.931236	15.222136	2.393539	2.914744	2.573391	3.785508	3.619548	3.942212	17.2729	16.148268	14.619214	3.231834	2.977109	3.105806	3.236916	3.853652	3.278332	19.890484	19.220034	18.373142	2.128255	1.760055	2.355504	3.001512	2.625911	2.338572
gene_AT3G51840	129.315231	133.256409	125.980453	170.540054	170.297852	171.276978	120.474586	127.955307	118.582352	95.486664	100.802017	99.019928	182.58345	178.347488	181.571823	167.114624	159.897949	163.177582	118.01622	113.947891	126.550949	174.390427	189.490509	182.775467	150.794983	150.538208	143.961639
gene_AT3G03990	30.092129	28.731358	27.656563	37.796211	38.83614	41.43116	35.063419	36.416775	38.7416	26.18051	28.247551	26.460745	61.785084	62.779976	61.531979	60.63718	57.477882	56.657429	39.555595	39.85825	36.537407	111.610344	105.978798	110.656914	103.717667	103.654808	103.314827
gene_AT3G25882	3.513632	3.351471	2.317118	4.388132	3.921447	4.900791	3.631932	4.352436	3.375132	1.462391	2.110294	1.658599	2.271751	3.100411	4.959459	2.880013	2.469912	4.054692	4.649931	1.685275	1.945921	4.24091	1.998718	4.198531	1.89007	1.604588	1.418702
gene_AT4G35480	4.918699	2.798025	3.603141	39.277596	40.902714	41.701504	30.190605	31.395407	34.957897	3.675391	2.77915	3.817131	37.62933	42.363541	43.101974	33.995556	34.970951	33.340069	3.023766	3.432961	3.62604	59.798775	57.028965	54.745083	50.602364	55.349182	54.363949
gene_AT1G62840	1.055195	1.525822	2.606075	3.574033	5.216909	4.377122	4.733718	7.313363	5.398852	1.652855	1.084266	2.894548	8.688731	8.790947	8.320255	10.440731	8.393875	11.52891	2.737566	1.844291	3.062321	23.089933	22.604548	21.134018	15.196443	13.304296	14.263353
gene_AT2G41820	10.141294	9.603322	10.695752	5.698572	5.727429	5.10969	5.474026	5.359352	5.367093	15.186142	16.438431	15.01287	4.533882	5.54896	6.311832	5.964983	5.924312	5.296092	10.929978	11.251425	11.292871	5.338955	4.925432	5.380691	4.925588	6.522451	6.590405
gene_AT2G46830	13.979472	14.356863	13.402351	0.844237	1.1678709999999999	1.204438	1.4217410000000001	1.905881	1.325545	16.49652	16.481442	15.381686	1.584769	1.759961	1.8420290000000001	2.93781	2.356129	3.508403	25.383734	25.431832	27.316178	1.90104	2.229343	1.800894	4.728447	5.051163	4.541277
gene_AT1G14345	1.748201	2.994034	4.027731	0.539698	0.339486	0.366225	0.569426	0.374665	0.87727	2.242734	2.29544	3.231099	0.74962	0.711123	0.23131	0.693687	0.784002	0.193573	3.4732	3.51349	4.413753	0.465357	0.50905	0.485979	0.139957	0.645762	0.350872
gene_AT2G28990	7.741490000000001	8.664622000000001	9.205445	8.293852	7.618771000000001	8.327703	8.619735	8.07533	8.380925999999999	4.729834	4.600685	4.065739000000001	8.621589	7.91149	7.905755	8.120166	7.337103	8.015302	7.570194	7.136037	8.375675000000001	6.147623	6.2012920000000005	6.381551999999999	4.388816	5.443981	4.461308
gene_AT2G29125	2.075944	2.211409	2.956855	7.296267	6.201514	9.540965	7.528976	6.879698	4.387997	2.535179	1.631025	3.248519	6.102609	6.861774	7.655968	5.11275	4.572886	8.701226	2.470068	1.083278	2.218909	5.77097	4.79473	7.760801	6.330578	4.787531	4.159629
gene_AT1G10110	0.789296	2.114813	1.037753	0.237895	0.246697	0.534168	0.211216	0.714685	0.582223	1.384925	1.987809	1.301588	0.130675	0.323134	0.296234	0.906992	0.684951	1.049929	0.860808	1.092765	0.986358	0.581236	0.625103	0.725818	0.702189	1.102919	1.082576
gene_AT3G01830	0.256642	0.107892	0.006785	51.354021	36.347949	33.617359	15.834367	12.177638	11.096372	0.101594	0.101371	0.204079	20.565234	12.15132	20.235116	7.3902849999999995	6.419691	5.809654	0.633888	0.385373	0.541154	8.937989	6.212929	12.099877000000001	3.649554	8.96892	3.863189
gene_AT2G40880	11.791471	11.374595	11.293274	6.268752	5.851166	4.17229	6.275438	7.634833	3.436454	7.864777	9.069462	8.654785	6.051599	9.035615	5.066958	8.114478	9.570592	8.235085	6.687492	8.283718	7.828924	12.059248	15.404721	11.701312	16.446606	14.934605	18.739784
gene_AT2G35660	1.565469	1.9488049999999997	2.716193	1.231548	1.5314119999999998	1.408988	1.348628	0.389225	1.206365	2.682144	1.8005209999999998	2.8241630000000004	1.099916	0.971471	0.712391	1.101741	0.684599	1.766232	2.450773	2.3434850000000003	2.341371	1.18763	1.061365	0.401885	0.66505	0.330969	0.5943799999999999
gene_AT1G53990	4.913833	4.276194	4.968918	16.451302	15.047343	14.620932	13.421452	11.412004	14.600526	2.925298	1.892863	3.668916	17.86643	16.335299	16.327267	13.698525	11.440319	9.025257	3.116594	3.773447	4.998537	14.375667	15.19498	18.702839	7.792199	7.216707	9.398352
gene_AT1G24330	0.523335	0.695652	0.835204	8.013127	7.343388	7.007364	3.779256	3.615609	4.582601	1.264146	0.894858	1.259592	5.205386	6.250537	5.137914	2.341586	2.835599	2.744635	1.456269	1.169316	0.905327	3.249312	3.402344	3.277369	2.548994	2.331028	2.449803
gene_AT1G67470	0.910447	0.938822	1.332979	4.243165	5.814871	3.937043	3.650969	3.961357	3.759649	1.27353	0.970602	1.607022	4.278425	5.040601	3.867832	5.332299	4.245175	4.148617	2.229917	2.485065	1.649005	5.175972	6.20247	4.547997	5.008627	4.817368	3.793663
gene_AT1G74080	1.886188	1.023725	1.454995	6.0296	5.055224	6.248952	10.939424	12.843385	10.021417	1.468431	1.402246	2.022294	12.110923	9.647531	9.735368	17.171953	16.541464	15.20702	1.433955	1.355873	1.589906	15.424212	14.654296	16.899462	23.978468	22.352066	21.52972
gene_AT4G16940	0.471035	0.559299	0.556756	1.78177	1.824126	2.04504	1.108999	1.02472	1.089883	0.316477	0.575428	0.494792	1.050195	1.139234	1.017311	0.581516	0.758789	0.772398	0.635118	0.540779	0.459408	1.142383	0.833354	0.846049	0.66779	0.691706	0.586436
gene_AT2G17940	0.800117	0.555601	1.428334	1.103266	1.447204	1.519808	1.136901	2.364173	0.599496	0.766365	3.276186	1.978843	1.782475	1.284375	2.71312	1.374017	0.715367	0.946207	1.564047	1.38622	1.249385	0.931393	1.027637	1.591678	2.328275	2.019779	2.319293
gene_AT4G17090	0.26379	0.228356	0.022602	7.252333	6.5268	6.316058	7.213057	6.792347	7.988826	0.722922	0.921648	1.147908	11.232954	10.184733	10.479766	5.664677	5.953508	6.47516	0.731706	0.703997	0.699369	11.993987	11.967393	11.833095	14.543436	15.154177	14.496019
gene_AT4G14540	1.572331	1.129123	1.268102	0.395584	0.702233	0.517236	0.270851	0.317872	0.391287	1.353688	1.604858	1.016251	0.672791	0.507162	0.664283	0.112159	0.236413	0.619308	1.242082	0.997883	1.387267	0.648744	0.382049	0.303585	0.522953	0.257073	0.113111
gene_AT5G53450	44.492031	44.548033999999994	44.13405899999999	10.765202	9.608616	10.562687	13.123301999999999	12.883575	12.743236000000001	46.615691000000005	52.299106	49.926688999999996	11.570504	10.051903000000001	12.214314000000002	14.942276999999999	13.584109999999999	15.003249	55.230301	57.683119000000005	56.627921	12.828548999999999	12.104699	12.972643	18.120978	17.650109999999998	19.079408
gene_AT1G37130	147.754868	156.533661	152.346375	209.229996	207.166672	204.512619	391.138275	383.27713	383.172638	122.146317	127.621742	123.80349	239.412674	237.070251	231.496048	361.24527	352.009155	357.47345	150.516266	148.93956	149.506409	263.322205	262.381317	258.505432	381.436554	397.307831	382.86438
gene_AT1G42550	5.115866	5.876191	4.835292	1.266741	1.125197	1.240232	1.76984	1.497013	1.582974	4.127549	4.715843	5.733637	1.384845	1.771391	1.317182	1.726469	1.826212	2.034315	5.631233	4.561712	5.310364	1.841648	1.521507	1.291518	1.527042	1.904049	1.922775
gene_AT2G26690	29.289509000000002	27.917005	30.838019999999997	10.039850999999999	9.004813	9.994223999999999	11.465887	9.411546	11.106319	46.433328	42.883985	41.772068	11.900096000000001	12.119955000000001	11.411203	16.064549	16.473235	15.576726	58.955664	55.325618	57.307167	11.026488	11.119282	12.814446000000002	17.990296	20.340916	16.62843
gene_AT2G26695	0.786311	0.372388	1.173155	2.630771	0.875662	2.096586	2.494	2.078958	2.404506	1.548511	3.3140210000000003	2.748132	2.291435	2.4106259999999997	1.7371699999999999	1.299953	1.79656	1.09554	1.788794	1.42083	2.286727	0.58548	1.875656	2.5044139999999997	0.471515	2.015382	2.819413
gene_AT5G03390	1.918958	1.167538	1.297305	1.943135	0.792156	1.221349	2.013087	2.108428	2.960968	0.707557	0.54502	0.859712	1.558488	1.318013	0.810924	1.245259	1.584906	1.058226	0.6525	0.394653	0.361971	1.271432	0.561183	1.384931	1.145936	1.941838	1.68768
gene_AT3G07310	22.799312999999998	20.369988000000003	22.297549	9.667848	11.494575	13.249821	8.537715	8.393627	8.022933	19.218697000000002	19.328132	20.766594	11.081993	13.049856	10.385355	8.990907	12.405645	9.376581	26.016863	26.242825	23.915791000000002	8.522755	7.894463	9.718606	7.361421	7.149214	8.219614
gene_AT1G80640	5.35608	6.708604	6.965968999999999	4.398496	4.225023	3.366513	4.618530000000001	4.065038	3.714327	9.259996999999998	8.721646	7.945185	3.578463	4.243582	3.28583	3.657186	3.253507	4.103046	7.721523	8.140718	6.393924	4.269528	4.446971	3.890705	4.040916	3.619952	3.612254
gene_AT5G50430	19.354129	17.456133	20.313034000000002	39.670502	38.166243	34.418106	31.853621	37.119786000000005	37.331548	19.691626	19.183558	20.102020999999997	34.984497	41.151502	37.375379	34.212884	38.154615	35.341021999999995	20.826643999999998	19.259466	20.438044	34.946006	38.934411999999995	37.835514	34.594481	35.67564	40.590501
gene_AT2G17520	23.215637	24.865694	24.140127	36.959305	38.973392	38.755035	36.265461	33.788795	36.361931	19.208715	18.131138	19.358652	43.381771	45.155685	45.411133	41.305599	39.682873	36.691895	26.319551	23.906815	23.472662	42.002567	43.880638	39.244461	37.949223	37.704483	37.125107
gene_AT3G29410	2.147902	3.512209	3.027063	2.520545	1.764359	1.833451	1.099448	1.692402	1.728178	2.498379	2.440372	2.957684	1.310313	1.754392	1.6126839999999998	1.1985430000000001	1.3004239999999998	0.91211	1.3047650000000002	1.297349	1.495117	0.825568	0.33193	0.498245	0.384552	0.237805	0.351125
gene_AT5G26230	2.678831	2.890018	3.144885	3.070532	2.844795	2.438662	3.554861	2.428918	4.771509	3.596575	3.833889	3.390014	2.514439	3.037543	3.659847	3.76744	3.414928	4.254072	1.899228	1.537547	2.877948	3.68094	3.560822	3.340861	4.207504	3.907207	5.761108
gene_AT5G42070	1.39827	1.464141	0.881626	1.214799	1.251427	0.630745	0.605217	1.440575	0.434317	1.308284	2.281808	2.051579	1.844937	1.194491	0.620442	1.072257	1.7643	0.910151	1.716573	1.65578	1.448095	0.494246	0.214921	0.627927	0.602586	0.900434	0.84446
gene_AT3G08600	3.662448	4.685471	3.652191	2.571442	2.803019	3.859484	2.791864	2.661018	1.904937	3.780206	5.300719	4.35412	2.108288	2.166953	2.993903	1.82751	1.318321	2.248957	3.55813	3.736249	4.370959	1.87489	1.397514	1.981053	1.791079	1.412867	1.856001
gene_AT3G11420	20.618002	22.105307	21.408838	56.384556	60.508633	60.591866	51.484921	49.499844	49.062035	24.696795	22.452497	25.265776	64.789108	68.426125	63.134205	54.434795	57.615746	56.343422	28.194565	31.690893	30.982893	62.795681	62.280235	61.074894	60.607433	64.941391	63.084789
gene_AT4G24010	0.727198	0.556303	0.911016	0.0	0.036419	0.018097	0.123008	0.12848	0.047307	0.59326	0.617451	0.573856	0.07491	0.197779	0.119918	0.084892	0.076322	0.084492	0.558945	0.13483	0.323238	0.03393	0.0	0.0	0.1108	0.138587	0.084049
gene_AT1G27200	13.576571	14.330536	13.794489	11.5498	11.964944	10.378255	17.612154	16.79233	17.094971	12.443363	12.881963	13.507154	15.425529	17.55117	15.673792	22.609797	22.726383	23.5515	11.444791	11.388455	11.153344	16.661228	18.095743	17.296	22.379694	21.84852	21.557535
gene_AT4G25940	7.601095	5.918231	6.822528	4.763576	5.233041	6.204806	5.618879	6.572469	7.230902	3.383494	3.338885	3.688151	5.974904	6.570229	5.901812	6.840857	6.209386	7.055867	4.729532	4.804705	5.89482	4.961872	6.141713	5.627809	5.108632	5.339378	3.321886
gene_AT5G07280	0.39383	0.24094	0.156217	0.573355	0.284202	0.414471	0.149739	0.436801	0.278821	0.220778	0.316844	0.348347	0.698159	0.609098	0.5152	0.364505	0.607047	0.525116	0.385561	0.167423	0.243922	0.345553	1.174631	0.702227	0.441287	0.563236	0.591863
gene_AT3G22830	0.99415	0.591519	0.954325	21.346842	18.152361	20.295393	20.769732	22.802427	19.198748	1.181996	1.082952	0.997621	27.15773	32.077557	33.320755	76.473427	78.232025	85.341072	1.453561	1.142171	0.974944	67.666832	69.956337	73.213348	124.946686	126.258827	129.531799
gene_AT3G59670	16.247953	16.69718	16.226902	8.765464	9.514858	8.250069	9.829164	10.580694	10.016777	22.193403	25.98472	22.9261	7.888964	6.999844	8.009852	7.339633	6.900325	6.744117	23.827969	23.429586	23.678741	7.570249	7.696352	6.413795	8.859978	9.340569	9.661798
gene_AT4G20240	34.215485	29.064725	30.37461	23.059857	18.559467	21.739345999999998	23.702996	25.643579	26.411391000000002	44.010703	48.175446	46.535063	21.502867000000002	22.989016	21.832006	20.249283000000002	20.71076	22.33018	52.735232999999994	50.426792	55.36723	19.066857	21.175397	17.147592999999997	17.835484	16.432344	15.495087999999999
gene_AT3G21560	11.203116	10.177962	9.546382	3.921835	3.376532	4.222852	4.789353	4.378993	4.193764	13.263721	11.197156	13.720757	4.015611	4.094374	3.889914	6.156243	6.998874	5.547663	16.727243	17.11269	19.182854	5.039101	5.426481	4.39195	6.861719	6.828521	6.1125
gene_AT5G04480	8.647134	11.014952	9.713597	17.912121	17.819666	18.293352	18.019476	16.607412	18.405865	10.666059	11.582736	11.741878	20.024178	18.289059	18.267946	19.299778	17.625999	19.532091	8.948569	9.430865	8.914769	18.547359	21.068834	19.105297	18.603161	20.086853	20.020712
gene_AT3G17130	1.331231	0.702214	2.444227	0.376417	0.828675	0.529061	1.414424	1.668075	2.42719	1.96823	1.366426	0.847988	1.674814	1.372236	1.340599	3.008848	2.789214	2.261025	0.999438	1.102989	0.920613	2.45951	3.044321	2.532015	3.404617	3.711306	2.99217
gene_AT2G47520	0.466816	0.5248	0.594077	1.091892	1.750975	1.964379	3.997102	3.233128	3.708873	0.258114	0.420842	0.318061	4.200653	3.058708	3.783634	5.328121	7.29543	8.024975	0.455779	0.552757	0.49891	4.400237	4.93953	4.102163	3.410532	5.086588	2.134763
gene_AT3G44716	0.838349	1.35825	0.963805	0.500532	0.694941	0.524614	0.775317	1.281787	0.956142	1.874819	2.51789	1.3768989999999999	0.442094	0.595201	0.756973	1.2697539999999998	0.513297	0.599249	1.311455	1.8855909999999998	1.152527	0.9637939999999999	0.717061	0.532018	0.570789	0.529028	0.478285
gene_AT4G32780	9.931028999999999	11.923058000000001	9.369227	6.437362	5.8029969999999995	4.066356	4.675378	5.496128	3.777785	14.395524	13.738068	11.533619	4.12756	4.190178	4.105676	4.726293	5.210213	5.576259	11.502555999999998	11.388729999999999	13.050388	4.060199	3.5801190000000003	3.933413	5.576483	4.166869	4.371122
gene_AT3G45040	11.531062	11.61411	9.413464999999999	35.291071	33.178892	35.242795	30.708138	30.030186999999998	30.984706	12.368976	12.46208	12.490329	36.908726	41.618995	38.534987	33.983674	31.890578	33.145285	12.89696	14.974404	13.854140000000001	37.034801	38.679315	35.93376	32.726932	34.472296	33.538796000000005
gene_AT2G33810	0.198046	0.448325	0.366023	0.960194	1.168069	1.244234	0.28738	0.163455	0.514834	0.41541	0.403732	0.42117	0.476644	0.689096	0.414686	1.139338	0.64048	0.393976	0.653675	0.530791	0.928492	0.526223	0.23872	1.172766	0.165628	0.31952	0.160976
gene_AT5G45000	1.721072	1.983913	2.240364	2.373374	1.236049	1.906242	3.197942	2.420942	3.14636	1.185246	0.783386	0.650207	1.802809	2.036057	2.491345	2.666972	3.167608	2.054952	1.044688	1.089069	1.278041	1.103315	2.006148	1.709439	2.183039	2.008046	1.292483
gene_AT1G53600	0.572747	0.518836	0.554499	0.812654	0.879935	0.902604	0.840242	0.863907	1.456257	0.766395	0.42091	0.549605	0.692969	1.387892	0.557617	0.508943	0.549715	0.590418	0.627896	1.206014	0.61704	0.796664	0.558571	0.558931	0.613371	0.587309	0.423304
gene_AT2G17880	1.862898	1.861456	2.167974	4.838447	4.648345	4.991276	3.542532	4.191648	4.228478	1.492213	2.495204	1.800057	4.781083	5.257978	4.809128	5.814084	5.000186	4.931137	1.598999	1.872241	1.859212	5.113049	3.224223	4.019595	4.206803	3.620795	2.793625
gene_AT1G54385	3.570497	3.601385	3.971393	2.963718	3.0149350000000004	3.742507	2.913539	3.500107	3.6589910000000003	6.511429	5.522717999999999	5.984062	2.095965	1.915829	2.694264	2.633873	2.455279	3.447913	4.1525	5.104328000000001	4.168929	1.719386	2.535853	2.346823	2.5503980000000004	2.9321520000000003	3.269223
gene_AT1G72770	17.952157	18.395235999999997	16.803155	15.192040000000002	14.289520000000001	15.911989	19.893684999999998	18.249826	19.781797	14.288438999999999	16.23429	17.238564	21.371608	22.195434000000002	21.502195	37.292204999999996	34.634980999999996	34.283648	19.502537999999998	18.422009	20.108846999999997	30.398284999999998	34.967414	33.763272	49.97576600000001	51.98841300000001	50.746093
gene_AT4G34830	2.021509	2.083111	2.055765	0.874088	0.985216	1.188235	0.768422	0.668273	0.800803	1.963289	1.871182	1.578969	1.013934	1.127147	0.717338	1.220923	0.8511	0.911538	2.173921	1.914339	2.408321	0.831905	0.566193	0.775776	0.835263	0.709995	0.983127
gene_AT4G33430	38.716976	38.93895	38.777679	64.312126	71.138374	69.92571500000001	63.927344	62.955257	61.013258	32.200928	33.201683	35.431839	71.45193499999999	70.188579	71.302015	62.373901	61.239715	60.734689	36.997321	36.846807000000005	37.308174	64.37606000000001	68.938492	62.960781	56.965804999999996	60.938251	59.633335
gene_AT3G27070	3.598049	1.583421	2.239143	2.067157	2.389034	1.254608	1.69763	2.180825	1.080049	3.760918	5.4088840000000005	4.685433	1.717317	1.060951	1.143815	2.14518	1.974138	2.112321	3.196851	4.555258	3.384024	1.262767	2.910439	1.140467	1.673009	1.786395	2.011952
gene_AT1G60095	6.6309689999999994	8.112918	7.298516	3.618214	2.833015	3.217616	3.8146240000000002	4.185744	3.7489760000000003	5.433244	5.850785999999999	5.4496910000000005	2.554458	2.7605079999999997	2.251122	3.226044	3.708793	3.5976310000000002	5.197292	4.299279	4.6706199999999995	2.698337	3.226304	3.2819469999999997	3.794588	4.643937	2.815891
gene_AT4G14700	0.443979	0.703428	0.272427	0.53493	0.562075	0.467557	0.283574	0.548946	0.25357	0.568259	0.985849	1.000807	0.695899	0.641754	0.787259	0.674995	0.452252	0.343868	0.438513	0.738411	0.434356	0.191243	0.254821	0.242181	0.446583	0.552094	0.698496
gene_AT3G46660	1.706686	1.368463	1.289842	1.399262	1.682674	1.598939	1.482455	1.978179	1.877091	1.454072	1.684649	1.362038	1.339785	1.560565	2.248645	2.2141	1.804501	1.994133	1.46548	1.717091	1.013213	2.927459	4.020128	2.739243	3.099017	3.141626	3.582154
gene_AT4G38770	8.592195	8.642124	8.791561	4.056204	3.703329	4.209282	5.08531	4.329302	5.674297	9.187187	10.655797	8.669125	4.599088	5.599426	5.729441	3.976229	4.022866	3.960937	7.066391	6.560913	6.367998	3.553218	3.452586	4.489338	3.369045	3.802987	4.316968
gene_AT5G54050	0.853762	0.588585	1.343493	0.605235	0.358041	0.340751	1.521958	1.387528	0.450473	0.54677	1.341765	0.89417	0.699029	0.729025	0.57719	1.229385	0.515115	1.277057	0.358199	0.568652	0.615732	1.878873	1.632128	1.228613	1.302518	1.517851	0.879218
gene_AT2G28410	7.301097	6.210218	6.872015	3.972058	4.117379	3.761415	3.66669	4.731112	4.766884	12.18959	9.753891	11.335552	4.522188	3.884842	2.55806	5.140517	5.493237	5.946084	11.183775	9.42588	9.741571	2.513409	3.390824	3.043864	4.816484	4.310529	4.498775
gene_AT1G25530	21.645758	21.06567	23.00161	10.838641	10.367479	11.193303	12.070473	13.131427	13.149357	32.967136	32.307163	34.045448	9.188931	11.339937	11.72028	14.008558	12.817412	13.21332	30.733198	29.342659	29.29475	11.703709	11.699864	10.970172	12.862494	12.750845	14.037397
gene_AT2G23770	11.226645	10.151447	10.587814	6.627309	8.150948	9.173217	13.081575	13.395024	13.042097	6.284234	5.75133	5.663439	8.348341	10.04412	8.864638	11.380002	10.663475	10.152624	8.489436	9.272573	10.299859	8.93579	8.735969	10.300495	8.560758	8.869993	8.960141
gene_AT5G20710	1.790554	2.378142	2.683771	3.918182	3.148608	2.783614	1.481935	1.699318	1.998049	1.424465	0.642742	0.984416	3.237896	3.1983569999999997	3.6167439999999997	2.262855	2.4545660000000002	3.18968	1.250191	1.123604	1.382053	2.2589	2.704482	2.453374	1.6314069999999998	0.89094	1.284871
gene_AT5G26010	34.526535	35.154972	32.417625	30.431648	29.43976	25.259855	38.246738	37.922009	36.592216	20.767639	18.160419	20.751051	34.816277	30.170074	33.474426	42.729172	39.844578	43.13942	35.67498	36.208652	39.634678	33.530849	30.192457	31.895054	36.583405	37.594929	34.988678
gene_AT4G35070	0.769388	1.260079	0.413118	3.516077	2.973509	3.453746	2.55214	2.957841	4.459908	0.988794	0.821915	1.860128	3.311879	2.561981	1.973201	3.295972	3.680795	3.664244	1.246391	0.466831	1.047901	3.865862	3.834845	3.761793	3.116689	3.210589	4.037395
gene_AT1G78210	8.797922	10.690538	9.359603	20.509119	16.200161	20.423153	20.563545	18.485716	19.54476	13.85001	13.211061	13.684773	19.098698	20.629824	19.633131	17.261505	15.756575	21.200415	13.98223	14.024855	13.888121	26.850252	24.044247	25.922419	19.271658	16.168028	18.425913
gene_AT4G19810	12.159804000000001	17.465485	15.563652999999999	3.276268	2.722475	2.617642	7.68962	7.593071	8.739281	9.257247	9.752879	15.165625	2.101643	4.159374	3.568753	5.532682	5.776706	5.532412	8.99005	11.207372	6.979096	5.644675	4.660952	4.559887	5.8665400000000005	4.803797	7.191248
gene_AT3G09220	142.274976	139.713564	142.615964	111.05595	107.944053	105.80430100000001	81.537721	80.224353	80.888961	74.280441	79.684538	78.707604	92.380414	89.27852	92.707942	55.885704	60.276637	58.262384999999995	159.236073	166.990516	173.379662	71.181446	72.04462600000001	68.068092	31.844837	30.205276	33.070764000000004
Arabidopsis_thaliana_newGene_60	0.211922	0.500069	0.6332599999999999	0.822742	1.0532650000000001	1.0897409999999998	0.592192	0.603832	0.8410329999999999	0.258787	0.118272	0.0	0.417094	0.162276	0.31827700000000003	0.549178	0.356634	0.21468500000000001	0.104541	0.481131	0.463052	0.459059	0.56919	0.36920200000000003	0.514791	0.182764	0.47721399999999997
Arabidopsis_thaliana_newGene_61	5.6791279999999995	5.364761	5.7754780000000006	15.815446999999999	12.69227	13.6905	11.229444999999998	12.00649	12.776914	4.02787	3.250482	3.9133009999999997	13.898485	15.425867	14.735505	15.382896000000002	16.910218	18.957003999999998	4.45538	4.829607	4.959252	26.65495	22.567061	27.150602	43.059095000000006	35.562763999999994	37.753502
Arabidopsis_thaliana_newGene_62	14.601297	12.964949	13.831865	7.55498	6.196419	5.851347	11.01938	7.458794	7.298767	15.899294	12.742802	13.918272	4.047983	2.984986	7.335674	7.45422	6.561841	8.893522	13.77838	12.907653	13.946481	4.960947	3.856825	5.374765	5.486309	7.104016	8.123605
gene_AT2G19900	1.504132	1.9049310000000002	1.89061	0.802415	0.663548	0.275295	0.80553	0.739626	0.626744	1.805991	1.303153	1.467291	0.639311	0.848981	1.050263	0.904828	1.128263	1.222045	2.1931130000000003	2.233121	2.532748	0.412936	0.611602	0.599355	1.30504	1.327223	0.634438
gene_AT3G07255	0.359865	0.0	0.10967	1.116505	0.51814	0.336693	0.381258	0.89746	0.348875	0.039976	0.627745	0.274301	0.065056	0.546611	0.03968	0.42596	0.814615	0.75657	0.108105	0.3578	0.39431	0.617396	0.376382	0.364098	0.887066	1.301607	0.77791
gene_AT1G51140	20.82814	20.674875	21.0748	6.566919	8.489655	8.713399	8.019115	9.651004	9.47987	19.336281	19.987848	23.681347	6.805325	8.085075	6.89223	16.07535	16.522076	14.32705	24.128826	25.300514	24.418484	10.292383	12.437836	9.16254	24.999464	23.211195	23.976641
gene_AT4G37690	1.268236	0.879704	1.425477	0.224443	0.575035	0.842482	0.887657	0.825051	0.74442	0.651424	0.464865	0.96871	0.311466	1.008252	0.702094	0.294977	0.883805	0.567425	1.465229	1.386647	1.450471	0.849488	0.774817	0.552969	0.903746	0.644105	0.800152
gene_AT5G16590	23.813274	25.812382	26.103596	20.647346	19.241695	20.141186	15.10708	15.872656	14.329345	28.551165	29.345127	30.332495	15.194002	16.982767	17.756111	15.169526	14.131059	13.842278	25.833414	24.387329	27.78533	9.356586	10.797219	10.297439	9.85404	10.153375	10.86015
gene_AT1G21150	0.5085770000000001	0.560111	0.609046	1.211174	0.861143	1.0016159999999998	1.120304	0.75502	1.009356	1.209971	1.3911859999999998	1.34029	0.980716	0.448298	0.814438	0.728093	0.894334	1.3591579999999999	1.511032	1.467836	0.999023	0.454633	0.750119	0.638524	1.034147	0.863623	1.6149959999999999
gene_AT2G37870	33.208118	34.968784	35.346386	6.146023	7.495269	8.29957	12.014863	16.23871	15.9095	57.529221	52.582256	42.797989	5.826397	4.669853	6.407104	12.862499	10.480783	12.740426	50.826771	47.559711	43.249924	8.078323	9.84215	7.182434	16.770082	18.054043	16.567801
gene_AT1G27020	20.144951	19.036348	20.313055	127.579834	130.288681	132.219299	85.189781	93.216232	84.504082	15.349975	17.179613	16.433891	122.183723	121.886604	127.020012	92.388641	86.610794	83.738022	10.581773	10.84006	12.614045	124.482719	124.77578	128.109985	67.129005	69.021919	67.236366
gene_AT5G11060	1.46787	1.756972	1.347969	0.305346	0.827488	0.691021	0.713883	0.486193	0.438149	1.040788	2.303773	1.571841	0.558125	0.704659	0.560284	1.416635	1.550203	1.470289	1.277588	1.541137	1.584253	1.119745	0.69656	0.997092	1.9527	1.234462	2.003332
gene_AT1G66230	2.878958	2.553709	2.683708	5.594096	4.35931	3.466985	8.208016	7.606431	6.185542	3.105441	4.283441	2.97367	8.128873	6.117527	6.387342	9.433971	9.041626	9.377257	3.054445	2.238607	1.89481	9.623509	8.347334	8.214892	19.186062	21.027103	18.113417
gene_AT2G03750	0.61203	0.72888	0.650078	0.0	0.067958	0.029207	0.0	0.107699	0.0	0.432195	0.168146	0.781286	0.025418	0.340164	0.181781	0.147134	0.128771	0.0	0.21943	0.093567	0.088222	0.236477	0.0	0.028891	0.185912	0.018239	0.097775
gene_AT5G46790	27.819521	26.7883	26.580799	11.505779	10.229538	11.806285	11.749497	9.181692	10.304249	34.361691	29.938011	33.842381	10.463863	12.395005	9.132663	9.697206	8.666857	12.537788	33.924965	36.790737	34.520351	12.387845	11.200572	10.71839	8.981609	9.424599	12.06038
gene_AT5G46600	1.328408	0.981174	0.787678	0.30206	0.668766	0.855376	0.990806	0.925439	0.937547	1.337965	1.375349	1.445119	0.591503	0.540841	0.213419	1.227634	0.868734	0.880269	1.091868	1.533978	1.36525	0.83494	1.037878	0.74755	1.119675	1.170297	0.978977
gene_AT1G54400	0.940527	1.336494	2.016466	1.091223	0.793845	1.935876	0.894029	0.801317	1.230661	1.328955	2.440199	2.14541	0.81813	0.852323	0.581087	1.140421	1.093232	0.807917	1.863765	0.917571	0.838482	1.036074	0.473226	1.898014	0.905617	1.61385	1.346652
gene_AT5G25020	3.434711	3.792011	3.782567	1.705462	2.529248	3.035806	2.515338	2.147123	0.816244	3.254244	3.414841	3.465906	2.071387	2.894261	2.487728	1.509504	2.351854	1.781477	3.395139	3.083724	3.6853	2.19066	2.622571	2.46531	0.977289	1.602606	0.782007
gene_AT5G13330	12.667925	12.952789	13.438854	25.217331	24.652634	26.205645	26.31072	26.189615	25.002087	8.403954	10.040541	7.333257	32.450485	35.024689	30.370369	28.302786	29.073149	27.814827	12.078862	11.694393	12.207664	32.498913	30.91416	31.919106	29.249529	26.95627	27.30274
gene_AT2G18193	9.988815	11.61923	9.802925	29.256525	25.079376	26.32185	24.070848	26.435999	24.881802	8.539823	9.690269	9.222724	26.591253	31.847029	30.910431	25.76284	25.204752	27.452393	10.087411	9.946428	8.622718	29.051008	31.58568	35.565601	36.326977	36.303391	33.569614
gene_AT5G04950	136.560394	144.783478	141.726822	20.017344	18.464687	18.197842	56.298138	63.777565	58.5993	89.658287	82.533241	89.945419	19.333405	17.094894	16.659935	33.047516	34.194603	32.130535	117.989166	121.954636	126.652458	16.685696	14.415356	15.81075	28.218248	27.759972	26.132679
gene_AT3G30775	146.005203	150.246514	147.256027	260.839874	281.416206	265.503052	283.399299	281.084991	280.79376	139.193008	142.56752	141.016068	333.947197	316.44101	323.795258	328.155396	325.043098	319.876495	203.222931	210.60614	226.457767	357.979248	365.894989	350.313996	340.139237	356.786897	334.776581
gene_AT5G41140	16.429348	19.100631999999997	17.358577	5.653175	6.127509	6.945259	7.826372	8.462949	8.03386	28.183270999999998	27.914838000000003	28.896044000000003	6.448057	6.830928	6.013644	8.226929	7.3830610000000005	7.0929459999999995	25.577126	27.485381	26.787754999999997	6.198459000000001	6.748603	6.928567	6.470757	7.628897	6.75345
gene_AT2G01990	5.19987	5.216967	5.063025	0.687454	1.105631	1.276298	1.7137470000000001	1.463595	2.104975	7.004157999999999	8.604022	5.6813839999999995	1.51846	1.8848070000000001	1.493962	3.8660959999999998	2.121464	3.214166	6.814660999999999	6.181979	5.3979490000000006	2.950323	2.454962	3.5691040000000003	4.950897	4.614755	3.621284
gene_AT5G44510	7.215987	7.207575	6.710572	4.5116890000000005	4.721985	4.627668	4.687865	5.346253	5.342690999999999	5.665889	5.663437999999999	5.853026	3.919382	4.868209	5.662509	2.82964	3.602913	4.019291	8.763186	8.100469	7.915376	3.4253370000000003	3.385239	3.4093910000000003	2.7620349999999996	3.0718799999999997	2.824631
gene_AT4G28660	9.178575	6.39677	5.716258	1.70627	2.461168	2.466573	2.980144	0.776153	2.314403	7.676182	6.571298	7.635536	2.420581	1.934895	0.711769	1.977724	2.957237	1.850659	7.658678	7.888725	7.886486	1.612272	1.268659	1.95149	1.212266	2.399899	3.607528
gene_AT5G52510	27.730551	29.816055	29.568249	74.668434	77.749077	77.66877	76.580643	78.098183	77.351807	31.807676	29.841394	29.306274	86.195152	86.192924	84.910652	73.230057	75.70472	73.275841	35.470383	37.09671	39.578938	74.947426	76.774765	70.172638	65.150848	66.532097	66.307411
gene_AT5G19070	7.079917	5.2154419999999995	5.081719	13.06683	13.640522	14.199643	10.268484	10.215529	11.794979000000001	5.82406	5.916194	7.079835	14.296744	11.659575	13.783230999999999	13.42066	13.677343	12.580848	6.915891	5.726084	6.498900000000001	12.540916	15.522044000000001	16.00734	14.892341	15.192301	15.294917
gene_AT5G57500	2.432502	1.120901	1.844314	3.600448	1.638695	2.520385	1.813346	2.709842	2.363529	2.312467	2.227584	2.839523	1.265198	1.551347	1.627572	2.771487	1.951573	2.668396	2.663041	1.114125	1.793979	1.631853	2.376213	2.374026	3.395298	3.346638	3.351012
gene_AT1G09070	75.760605	77.814835	76.503586	691.13269	686.600647	699.229797	540.827881	525.473389	557.509521	94.930115	100.235153	98.584969	718.005371	732.172485	725.205261	590.906555	575.36969	599.372314	113.546021	108.563957	106.338776	577.09021	589.451843	573.000305	499.302277	505.149933	502.228882
gene_AT1G65620	0.290813	0.31806700000000004	0.38705799999999996	0.48931800000000003	0.727074	0.8658880000000001	1.293456	0.758046	0.707298	0.47488	0.8688020000000001	0.45497200000000004	0.9011030000000001	0.765848	0.741813	0.40563099999999996	0.8829480000000001	0.592755	0.306539	0.328651	0.584311	0.733231	1.114994	0.704782	0.8804909999999999	1.032311	0.890907
gene_AT1G30135	0.0	0.171867	0.092879	33.098244	32.12487	35.313812	11.056084	6.236081	7.899616	0.0	0.116519	0.0	10.714162	10.499434	10.279661	4.356471	3.846852	4.511503	0.33955	0.210403	0.126409	5.827119	5.04014	4.013238	2.080404	3.398066	2.526434
gene_AT2G23170	5.350102	6.211366	5.694193	1.511822	1.459632	1.372886	2.878506	2.020577	2.745527	2.407361	2.105808	2.618325	2.643946	1.802827	2.088695	2.826123	3.228976	3.405652	2.076465	1.895635	1.761189	3.524712	5.216939	3.743156	6.093477	6.08943	5.093802
gene_AT1G72360	7.522083	7.3157250000000005	6.825855	40.220884999999996	36.241164	35.976836999999996	34.154061	32.233475000000006	33.170789	9.145749	8.778565	5.824099	46.648610999999995	43.985397000000006	51.949765	22.61995	25.832984	24.585398	8.589440999999999	8.104635	9.228585	31.781336	32.171597	34.897904000000004	8.880428	10.259205000000001	9.501996
gene_AT3G26650	20.146297	22.240404	23.062885	9.684421	9.602826	10.061911	7.340003	8.373746	6.680374	19.565561	20.592125	17.873295	10.770663	9.539322	10.389015	10.561187	8.919921	9.831932	11.299488	12.944029	11.575323	8.776495	8.27705	9.521925	6.900243	5.788107	7.540001
gene_AT3G11650	10.165921	11.256006	12.808966	10.563386	10.955093	11.51713	5.785497	7.47371	5.336167	16.417952	17.28908	17.074167	10.585611	11.305508	9.43993	7.338684	6.698237	6.364941	15.752663	16.696119	16.391418	5.535898	7.628039	5.846468	9.300704	8.582607	6.783579
gene_AT3G50740	120.528679	122.217796	121.824219	47.076431	47.190269	45.159611	66.196884	61.959908	63.497253	63.124725	58.178513	65.470055	35.728539	34.834896	36.874409	43.781528	46.818401	44.723553	110.888687	113.00959	114.766449	27.767466	29.885252	29.35578	32.271389	34.797333	33.494617
gene_AT3G04810	40.706953999999996	40.917404000000005	41.037561	18.523618000000003	17.35497	19.330191	28.865612	27.060356	27.496626	32.089102000000004	34.216078	31.687206	20.080271	21.382476	20.122974	36.248852	37.719643	38.628398	35.435716	35.768499	38.435543	29.117292000000003	27.105922	27.666074	40.422101999999995	37.753949	37.750861
gene_AT1G18290	4.294543	4.652056	4.412666	10.209178	11.278935	12.655934	7.334414	7.496758	7.052756	4.28322	3.270769	2.454488	8.25518	7.230963	7.425536	4.408697	4.013709	5.355029	2.692719	2.427907	4.121817	5.470428	3.711915	5.566767	2.675763	6.749469	3.646998
gene_AT3G49580	5.579286	3.886346	4.229293	4.815697	7.987179	6.701074	9.852425	10.529305	9.487436	2.715611	3.022876	4.326082	7.550047	6.186242	4.345052	13.047044	14.10392	12.129175	6.605806	6.506587	5.308815	12.16128	11.707327	12.184305	18.85762	18.159821	15.687255
gene_AT1G32240	3.263469	3.4503239999999997	2.7508539999999995	1.3857690000000003	1.645304	2.01854	3.839792	3.978736	3.954372	4.815926	5.175105	4.221844	2.540073	3.590459	2.7343689999999996	4.239428	4.2191469999999995	3.768851	3.8285489999999998	5.059345	3.4775069999999997	3.2831230000000007	4.248277	3.8330629999999997	4.82311	4.1269290000000005	4.139685999999999
gene_AT3G08010	5.475082	4.664354	6.17833	3.177758	2.480076	4.01781	2.617616	2.740462	2.791133	6.637002	4.75687	5.380204	2.545041	2.93234	3.034652	3.219937	3.053932	2.678092	6.388958	6.126748	5.517081	3.260346	2.900948	3.792574	2.000458	2.937623	3.135979
gene_AT4G37100	6.360184	6.701473	7.017332	4.058397	3.271379	3.806104	3.689427	5.086502	4.485468	8.124186	8.162167	8.487096	3.494106	3.076085	3.095135	3.995471	3.963387	4.261074	8.395267	8.37833	9.292755	3.236329	3.205995	2.556004	2.864166	3.589703	3.319936
gene_AT1G53035	3.360142	3.788784	3.337269	3.316843	3.861016	3.212517	2.725903	3.889403	5.097736	2.880075	4.767189	3.59929	3.31402	2.93141	3.919264	4.646805	6.245075	4.362264	3.350399	2.679312	3.481912	5.553782	6.131422	6.880379	5.558564	6.830444	4.995975
gene_AT1G48330	5.666991	3.514565	6.282075	13.154593	10.478006	12.18186	13.960182	12.419215	18.096777	6.145211	5.80188	8.453382	15.389771	13.382619	13.608102	14.927791	15.468043	14.549305	4.325401	3.83849	4.574612	11.483276	14.047163	14.649856	15.238953	11.069876	14.302862
gene_AT1G61930	6.047481	5.143805	4.207891	1.826416	1.111303	1.870011	3.676051	4.186794	3.444436	6.254211	3.715607	5.043232	3.493017	2.649375	3.313971	7.438785	4.879767	5.859347	3.252373	2.892657	3.206273	3.072363	5.5586	3.496823	5.134809	4.122416	5.710764
gene_AT2G43060	24.716049	24.557983	25.784967	29.114674	29.583286	30.360121	41.004341	48.120087	45.066879	20.403824	17.33531	19.772844	33.102772	27.972788	31.796715	34.985588	40.330925	36.951004	19.619579	16.827837	20.496737	30.436548	24.135647	25.09178	30.074436	31.768888	35.65213
gene_AT2G46680	30.111153	28.876945	29.010344999999997	7.304213	6.499475	6.124513	31.311185000000002	32.711832	26.897153	19.16697	22.058586	18.920276	24.077602000000002	24.885307	25.15818	100.105829	99.573329	97.555406	18.514891	19.419925	18.743025000000003	61.698392999999996	68.067685	66.689556	163.995141	159.179459	169.053781
gene_AT3G02880	41.329426	39.10006	37.853207	85.99707	79.716385	80.08844	67.921486	67.772095	66.032356	36.943619	36.815853	37.794525	88.119949	90.974037	84.738838	69.045235	69.797981	66.302788	46.578693	43.891548	44.950047	83.256165	86.898521	86.592346	74.592384	80.316727	77.570816
gene_AT3G02885	40.736762999999996	42.088221000000004	40.253443	5.650828	3.902513	4.231343	12.434288	11.833406	14.027446	38.969049	38.447016	37.797987	5.655937000000001	6.035841	6.312865	6.904591999999999	7.052728999999999	8.872886	10.010217	11.80732	11.409578	7.7484969999999995	5.730336	7.306109	5.089697	5.726742	5.0401370000000005
gene_AT2G20362	1.6350639999999999	0.788653	0.97971	0.694777	1.141423	0.862189	0.859545	0.537324	0.819642	1.129505	1.700169	2.714412	1.038134	0.522753	0.8799490000000001	1.148969	1.017979	0.762189	1.18757	1.056436	1.9864959999999998	1.666199	1.045007	1.53035	0.733061	0.454877	0.754326
gene_AT3G04060	22.619425	22.726913	21.441141	12.325751	9.473804	7.369847	14.618904	18.466702	15.260183	10.914663	11.279412	9.595675	15.005685	14.884814	13.533475	26.267426	24.647123	21.121536	16.46022	20.040886	20.753603	17.472046	19.191656	16.31917	18.940166	18.873514	18.051149
gene_AT4G13290	25.992115	27.723581	24.92144	10.11474	9.795314	9.172411	19.162325	19.049191	18.980244	37.247795	38.037956	37.122555	14.246963	16.227409	13.807581	19.087418	15.088442	17.269304	33.872372	34.930332	34.622723	19.004745	18.637032	18.403664	23.776243	23.88545	24.672207
gene_AT4G39410	0.062182	0.183726	0.632185	0.743924	0.688429	0.983859	0.456466	1.162801	0.868923	0.27805	0.189891	0.287945	1.170038	0.367901	1.184613	0.786869	1.16088	0.763104	0.337639	0.207726	0.360785	0.422613	0.764914	0.752318	0.317919	0.558132	0.421195
gene_AT1G79040	254.404068	266.331635	249.07579	73.926407	76.73996	70.545029	63.666359	66.792587	68.659966	198.930893	194.547852	205.693558	65.871796	65.454659	65.771393	77.586693	80.197716	74.447746	188.523209	191.002167	193.629288	50.758602	55.230129	50.631519	55.688805	65.57077	58.134487
gene_AT1G62770	75.65937	81.652641	76.459343	26.43157	20.91081	28.733873	22.598118	24.670208	22.327251	64.134888	53.975903	65.479652	19.637552	18.407486	20.235441	17.890989	19.941744	21.169277	45.346954	37.661922	38.938389	15.005056	13.643102	16.526756	13.350234	12.146315	11.100756
gene_AT3G46580	4.099061	6.236777	5.968587	4.609723	3.838796	4.442394	3.288606	4.225723	5.735655	7.395738	8.992809	8.084596	5.414007	4.4916	4.872758	2.812965	3.983327	3.29506	6.522318	7.491505	7.063972	3.378675	3.103269	4.095413	3.347693	4.310225	3.905921
gene_AT1G78390	0.708043	0.679331	0.624577	1.525172	1.865218	1.248728	2.050953	1.712251	1.790607	0.26525	0.634736	0.34297	2.272253	2.44885	1.893783	2.933203	2.707376	2.818366	0.235956	0.372006	0.256055	1.453508	0.922751	0.759088	1.28124	1.197716	1.104733
gene_AT3G29680	1.649679	2.874293	2.158165	1.508111	0.781254	0.839728	1.93415	2.037936	1.592248	2.33728	3.469074	2.71087	1.066211	0.910932	0.887408	2.38618	1.533377	1.047704	1.879526	1.689292	2.483327	2.002054	1.989861	2.038785	3.287577	3.0492	2.143901
gene_AT5G67200	3.523901	3.519376	3.987774	2.720695	2.139998	2.09918	2.635912	2.525423	2.684752	5.623199	4.255191	4.527205	1.737338	2.143704	1.666818	2.362005	1.980991	2.566318	4.606267	3.832366	3.991132	2.467417	2.303265	2.277578	2.439703	3.078988	2.197898
gene_AT1G61480	2.183645	2.297616	2.25436	1.512886	1.179075	1.213984	1.669296	1.430421	1.112316	1.202581	1.045933	1.048942	1.637627	0.923709	0.742237	0.804997	0.421314	0.626355	1.375612	1.738777	1.705604	0.377889	1.00023	0.893712	0.473809	0.359114	0.186621
gene_AT1G26230	0.769351	1.1846649999999999	0.9522179999999999	1.029852	0.513367	0.617982	0.825639	0.760082	0.607133	2.130521	1.590242	1.502619	0.551781	0.378816	0.454006	0.794932	0.675754	0.576908	1.213708	1.090192	1.390669	0.731699	0.375635	0.826562	0.368267	0.362881	0.471547
gene_AT5G26200	1.139863	1.405701	1.026351	0.685195	0.989177	1.130602	3.425635	3.672423	4.086822	0.879137	0.837705	1.29293	0.706183	1.497	1.943709	4.620852	4.989398	4.850587	1.056945	1.241832	0.57582	2.324518	2.295889	2.917378	2.658666	2.86593	2.913818
gene_AT3G06330	15.504558	15.947485	16.387711	6.7389079999999995	6.601176000000001	7.678235	5.225982	5.766063	6.161601999999999	15.775955	17.149926	15.441943	6.424920999999999	7.585513	7.382558	9.799529	6.5010200000000005	9.413698	20.086945	19.993838999999998	20.427246	7.562004	8.983026999999998	6.998937	7.605879	7.301369	8.234154
gene_AT4G15248	0.680099	0.644284	0.644337	0.370084	0.45529	0.381521	0.089205	0.152127	0.49527	1.721872	1.700916	2.100924	0.554772	0.553241	0.83851	0.578722	0.316687	0.630837	2.451859	3.907222	3.172793	0.503425	0.219417	0.67829	2.555403	1.631846	2.138457
gene_AT5G65207	56.986629	61.3955	58.326401	90.037399	83.392845	90.835541	54.677738	57.771332	80.867004	41.801807	37.662209	45.703079	77.264946	81.547592	86.750908	99.649445	87.392914	80.361443	75.686195	62.712803	57.70306	66.713371	66.49511	87.878311	72.751175	55.81638	64.243027
gene_AT1G78020	16.822706	21.863829	19.742765	30.60054	28.913464	28.084734	18.113688	16.91013	20.459446	23.781567	28.107576	27.585295	31.020052	30.95266	28.639914	24.262033	23.546547	21.810726	16.536949	13.432909	16.211174	26.753618	28.770092	26.97007	16.704473	17.817339	16.630283
gene_AT4G36770	0.175779	0.717549	1.119657	1.158539	1.300517	1.005022	0.631366	1.12636	0.927625	0.435221	0.557738	0.81391	1.606206	1.088367	1.015026	0.572673	0.889173	1.063976	0.838955	0.88615	0.723767	0.446931	1.053116	0.635793	0.556479	1.0338	0.952437
gene_AT1G17980	14.591059999999999	13.503022	13.887213	31.122875	33.109843	32.181794000000004	24.493799	25.147142	23.31245	13.78869	13.27238	11.672588	33.587067	30.579741	31.139727	27.854219	26.090218	27.405666	14.371519	13.194575	14.312410999999999	29.876713	28.527557	30.140581	24.633102	26.099203	24.52651
gene_AT1G14185	13.155668	13.546646	13.218012	3.415149	2.435745	2.456542	4.647404	4.567924	4.781119	9.714695	11.097812	9.78729	2.89036	3.073235	2.403339	4.723223	5.456703	5.496568	18.194563	17.710464	18.993896	2.549363	3.128263	2.165012	4.431963	4.105805	4.445515
gene_AT1G65484	2.44941	6.295669	2.869751	1.377876	0.447512	0.540571	1.999116	1.117593	1.037955	1.839716	2.692392	1.3126579999999999	0.580693	0.060157	0.627896	0.546852	0.980704	1.097625	1.901705	4.038842	2.027878	0.139647	0.161911	0.200519	0.565151	0.17771599999999999	1.359195
gene_AT1G65486	4.42782	4.454629	5.071902	0.797769	2.272361	1.503444	4.530126999999999	1.6901050000000002	6.55171	3.096731	2.5560460000000003	1.9909919999999999	1.32051	1.256553	2.6589340000000004	2.136876	1.805737	2.196021	4.43337	2.835184	3.3655860000000004	1.198187	1.03029	0.831118	1.790578	0.958052	1.052993
gene_AT1G14720	35.483917	34.519665	31.717665	10.198105	14.377771	12.291384	18.282246	20.508406	16.399145	38.729984	36.734474	41.83773	14.873785	12.789923	16.302402	18.392738	17.260693	17.208006	30.615917	30.098711	29.183138	18.812372	17.774849	17.634972	22.650669	20.841619	23.544905
gene_AT5G51440	85.815399	93.650665	93.672569	76.140656	76.843285	77.174454	66.652374	66.854736	68.858818	33.130127	33.793823	39.488075	93.86985	95.163719	96.03817	81.491646	82.003891	81.49411	20.831894	21.199038	21.545286	80.078918	76.655067	75.750847	66.432243	69.655212	66.287086
gene_AT5G43370	26.410351	27.197964	27.005764	15.931888	12.222341	12.019125	20.282839	17.272327	15.65839	16.577377	16.767372	14.33773	12.603164	12.256204	12.869654	11.116769	11.088274	11.792075	22.159595	20.320444	24.44872	8.429957	7.580116	8.355187	7.635834	7.702226	7.607179
gene_AT3G24430	4.815388	4.398481	4.256831	3.137931	2.564172	2.165837	2.256789	3.476691	3.302539	6.214364	5.24054	6.652194	3.310787	2.271462	3.14446	2.420645	2.882947	2.506128	5.102582	5.063146	4.043237	2.619259	2.090549	2.390764	2.666291	2.636218	2.589889
gene_AT5G46470	7.337744	7.997926	7.674829	23.148851	23.226105	21.708689	19.366955	18.634859	16.24395	7.966412	7.421832	7.39451	17.807472	17.360096	16.468357	15.498674	15.917527	16.28841	9.042294	8.2311	9.214031	13.411485	13.728894	14.488176	12.385397	12.215351	11.16723
gene_AT1G05575	14.545776	10.841231	13.879252	54.815861	54.08799	52.140591	15.266263	18.03944	17.4354	10.471687	10.400734	6.773892	19.397455	22.022736	20.756313	13.485849	9.76446	11.105841	14.809734	17.145086	10.105104	19.783583	19.472065	15.443006	8.741402	11.475369	8.899657
gene_AT3G59400	1.182156	1.114649	2.486129	0.198201	0.094465	0.130987	0.060426	0.068899	0.396406	0.760697	0.174104	0.206178	0.356923	0.185949	0.133161	0.0	0.444435	0.041997	0.281543	0.429091	0.503202	0.0	0.112804	0.082897	0.221307	0.0	0.215898
gene_AT3G13700	12.710089	9.469032	9.633302	10.769213	12.21042	10.634739999999999	9.006453	8.763589999999999	10.450122	6.720345999999999	7.233314	2.675209	10.974377	10.501906	9.425315	9.706656	8.956194	10.575737	10.629674999999999	8.756863000000001	7.439171	8.107850000000001	7.625702	8.861486	8.550708	7.912903	9.682801000000001
gene_AT3G17410	54.065767	50.326094	48.658394	71.667191	72.61845100000001	71.69453800000001	63.895109000000005	62.890603999999996	64.535667	38.449373	35.835708000000004	37.23953	72.92950800000001	72.770277	75.272023	68.986141	61.457784000000004	59.58871499999999	54.747209999999995	54.049639	47.585806	63.542091	65.365393	64.130102	56.61183	56.541966	53.850359
gene_AT5G10720	5.398545	5.88343	6.236052	13.147862	15.086392	12.68148	13.467321	14.974593	15.089074	5.244609	6.722177	7.058371	11.393456	12.268116	11.15043	13.495976	13.851002	12.730353	7.116551	5.539216	6.163119	11.264195	12.422696	11.61079	13.689186	13.311602	12.191202
gene_AT1G68825	5.115851	6.588741	4.791368	5.450623	3.743097	4.843814	6.725292	4.763778	7.773494	5.765005	5.154295	7.624187	5.764954	4.708269	2.632631	6.417971	5.881564	8.689897	4.456442	3.093796	3.693354	5.249926	6.021485	5.448933	8.617623	7.583372	5.820249
gene_AT3G60260	10.423031	10.007619	11.724331	21.129276	20.853889	21.3411	18.546022	18.970971	19.304756	13.588291	10.803764000000001	12.287600000000001	23.568071000000003	27.953594000000002	26.171301	21.975346000000002	19.290781000000003	18.345	10.336887	10.541729	9.933990999999999	25.388928999999997	24.282930999999998	25.366594	24.191814	21.615352	22.063612
gene_AT4G14870	6.976578	7.061228	7.154558	4.689766	3.211517	4.717618	2.855052	3.107572	3.680241	5.761953	7.187863	6.673429	4.137724	3.20588	3.082285	2.743104	3.015099	3.287969	5.730586	5.513754	6.167952	3.05567	3.37979	3.560418	2.885907	3.602048	2.143921
gene_AT5G57820	0.321268	0.758566	0.388978	0.716304	0.786175	0.834829	0.336231	1.105496	0.687223	0.444401	1.00953	0.853651	0.290526	1.434973	1.998144	0.843847	0.502444	1.980335	1.016836	0.859166	0.794614	1.456349	1.514626	1.952573	2.451472	1.909053	0.864833
gene_AT1G59720	0.223782	0.356737	0.291385	0.121929	0.145705	0.293314	0.328676	0.190226	0.219667	0.517656	0.431213	0.339004	0.329101	0.323867	0.588026	0.0	0.317565	0.09816	0.172375	0.308079	0.778101	0.147086	0.434612	0.134733	0.491644	0.773301	0.531238
gene_AT1G21110	86.973686	82.478539	83.821373	163.902008	157.765396	156.741135	122.243004	134.981964	123.196419	51.45039	53.601944	52.505672	147.564896	149.035492	139.836655	126.610039	125.162453	127.662346	82.968216	80.458183	88.17981	93.142181	93.161797	91.044373	81.141052	77.069572	84.749054
gene_AT5G59680	7.048541	6.929203	8.185979	9.866067	9.626969	9.464364	14.161282	11.971997	11.302953	3.506747	4.110245	4.628187	8.118824	7.68982	8.434999	6.523582	6.040786	7.24289	6.456655	7.064113	7.121036	8.012308	6.596834	6.289824	3.892466	3.650463	4.321435
gene_AT3G48200	0.591183	0.476275	0.670682	0.0	0.081975	0.097098	0.0	0.103765	0.097432	0.412204	0.738219	0.49411	0.073129	0.300806	0.074497	0.119119	0.1322	0.056544	0.179192	0.13196	0.362508	0.105646	0.025003	0.191787	0.072628	0.058292	0.086498
gene_AT2G26500	8.231548	8.135527	10.301657	4.348695	4.606163	4.68236	4.044897	4.370329	5.917954	11.317959	11.797396	8.770895	4.364356	4.358435	3.973254	5.476925	7.294067	3.4752600000000005	5.839381	5.092107	4.30994	4.922203	5.135284	4.614582	2.963905	2.472938	3.859269
gene_AT5G59530	18.178946	19.546711	18.333166	19.456804	17.436148	18.711603	17.923552	19.652763	19.75614	10.061714	10.844204	10.029971	18.087339	17.142597	19.724258	17.692806	16.043505	17.424219	16.649914	16.890261	19.389061	18.176224	18.63073	18.26947	17.175146	15.947691	15.433791
gene_AT5G42765	6.074906	5.517906	6.457025	4.930133	4.272381	2.179644	3.398394	2.947802	3.225625	5.708111	6.247613	7.811138	2.490035	3.909773	3.030308	3.096256	3.638201	2.784343	6.118898	7.196312	4.25731	2.601774	2.011877	2.057225	2.689889	2.992127	2.638489
gene_AT3G23400	25.891556	24.801881	24.765285	104.07914	108.157169	102.85876100000002	77.30223	71.217319	79.862102	25.744335	25.040401000000003	23.480896	95.09753500000001	102.18668000000001	101.059743	76.350832	73.95978199999999	70.261957	27.345045	25.658606	22.166608	59.739855	56.080296000000004	65.99711	47.792507	49.072888	51.502516
gene_AT5G58480	4.573197	5.253222	6.473108	3.236511	2.759954	2.545819	3.727227	2.783109	3.905207	6.544705	6.823004	7.586409	3.165393	3.536127	2.845098	3.761119	2.617174	3.15204	5.282719	6.496876	6.398576	2.71099	3.318596	2.840636	2.729682	2.408841	2.872304
gene_AT1G35310	1.808817	0.732997	0.902503	0.0	0.0	0.0	0.0	0.0	0.237839	1.423164	1.272333	1.354923	0.045725	0.341117	0.198586	0.0	0.072182	0.0	0.314044	0.0	0.23086	0.359698	0.0	0.0	0.0	0.047366	0.172632
gene_AT1G71850	5.516954	5.642071	5.368057	3.060818	3.397797	4.352742	3.981982	3.89371	3.933164	8.236219	7.185985	7.523786	3.134482	5.012836	3.105922	3.286915	3.190501	4.46155	5.604195	6.039573	6.996143	3.118686	2.215027	2.755765	3.840713	3.861825	4.555617
gene_AT1G53070	10.954491	8.458342	9.019247	6.0438	5.982396	5.780847	7.24923	7.218372	7.589891	14.134162	15.447871	13.681064	6.186624	4.077027	4.784079	7.18527	7.968038	4.966655	11.393	11.378263	15.95035	4.830682	5.96614	5.801179	8.204923	5.566431	7.686984
gene_AT1G01080	4.084376000000001	4.036657	4.021237999999999	2.110249	1.6468440000000002	2.681926	2.297591	2.388013	2.737335	4.98064	4.611344000000001	4.642951	1.519684	2.540399	1.792612	2.108948	2.120614	2.494977	3.770949	4.5258199999999995	3.63786	1.997538	2.0899	2.7515609999999997	1.3949280000000002	2.454265	2.361081
gene_AT3G10340	16.588858	15.847385	15.767016	16.537701	15.37864	16.072773	14.839912	13.195628	15.357858	13.506058	15.549109	14.397105	17.44322	19.098677	16.983036	19.972267	20.004599	20.68404	42.336407	41.599319	41.007298	25.756071	27.24325	25.921238	38.392204	38.352707	35.961533
gene_AT1G28370	3.994717	4.161594	3.712971	25.238285	28.219146000000002	25.397898	11.378287	10.05603	9.105315	7.387417	8.362452	8.136116	10.315569	8.288136	12.100544	5.987877	9.601906	7.03201	5.696781	5.282053	6.301208	6.995948	4.939596	6.981059	6.690657	7.564914	6.4054660000000005
gene_AT3G15830	1.015473	0.675348	0.568299	0.78939	0.847038	0.674296	1.267942	1.559567	1.004383	0.664062	0.886892	1.61762	0.654315	0.940017	0.602117	0.687538	1.009622	0.870826	1.048413	0.521834	0.717668	1.137585	1.193117	1.620636	2.010027	1.18869	1.400419
gene_AT3G12820	2.626982	2.0517450000000004	1.994703	1.017371	1.312476	1.2330780000000001	1.233714	0.385662	1.263703	1.11233	1.4485009999999998	1.740577	0.614842	1.049001	1.551892	1.053181	1.269017	0.92986	2.0324169999999997	2.158679	2.0823009999999997	0.45414	0.8740920000000001	0.793448	0.7930619999999999	0.521978	0.981243
gene_AT3G27400	3.529337	4.434461	3.723852	0.438244	0.503198	0.52666	2.514846	2.676743	2.48213	6.53795	6.929633000000001	7.154374	0.838927	0.783957	1.050845	1.986627	1.35645	1.323315	1.894668	2.309216	1.837186	1.101787	1.334224	2.146929	1.9410209999999999	2.352316	1.889167
gene_AT5G54810	128.232956	132.810562	131.780258	188.329651	194.496582	193.64061	199.495285	202.803925	202.473877	149.411377	148.157776	150.879776	207.023636	207.43721	212.917465	207.840881	200.628937	213.67395	142.883957	145.139755	142.692062	247.267258	251.710037	245.578629	255.140411	260.010284	259.970551
gene_AT3G24170	157.935216	151.33638200000001	159.521514	75.642448	77.307278	77.610443	99.11256900000001	96.749646	100.457041	157.396313	164.796576	159.35698	82.446501	84.843575	84.785832	100.460983	99.741608	103.323658	175.86953599999998	175.900614	176.402665	82.45458500000001	79.788272	68.871736	102.61291	100.753516	106.136264
gene_AT5G28510	0.344961	0.61168	0.467319	3.13981	3.6335	3.048386	6.524329	7.425145	6.55441	0.749864	0.862067	0.942381	3.318199	3.372759	3.742663	5.001282	5.125485	4.974264	1.30918	0.976367	1.64555	6.608913	5.701038	7.085158	9.845062	11.483982	11.506866
gene_AT4G28400	26.570544	26.479442000000002	23.422603000000002	60.514618999999996	55.367476999999994	59.277263	42.246433	37.902779	34.83562	33.926764000000006	27.934502000000002	28.921973	44.180265	48.223067	41.642573	33.306720999999996	35.362892	41.092227	37.771293	39.34863	32.17682	38.88401400000001	42.168473000000006	43.791893	37.621407	41.195958999999995	40.271118
gene_AT1G70810	11.048474	12.562007	10.440954	15.976031	13.352736	15.25032	16.340111	17.923815	17.966187	8.040061	5.831844	7.454322	17.117565	18.36178	17.02161	15.532747	17.038412	16.345615	10.751904	9.771427	11.477931	17.515333	15.735228	21.20735	14.537271	14.796061	15.160551
gene_AT3G47960	14.716803	12.875318	14.104556	164.157898	167.998764	168.500412	142.852325	149.740128	135.740387	14.41311	16.284922	15.206909	140.115738	138.861725	139.844772	105.709846	98.145348	104.493774	13.362305	13.713994	14.867426	101.617897	115.090714	105.138771	106.692429	113.026741	107.770775
gene_AT1G22110	0.428731	0.813911	0.665833	0.247341	0.254159	0.447504	0.245834	0.169793	0.501759	0.417023	0.59175	0.280668	0.530956	0.622099	0.604319	0.486954	0.327469	0.409869	0.37222	0.382611	0.229794	0.661455	0.803374	0.51597	0.570103	0.731161	0.390378
gene_AT2G32740	0.440745	0.362364	0.327428	0.479594	0.124736	0.33987	0.076133	0.218618	0.096464	1.313618	0.699403	0.585293	0.0	0.318066	0.086273	0.050586	0.063642	0.122863	0.759084	0.714407	0.424199	0.033743	0.140555	0.057749	0.087466	0.0	0.0
gene_AT1G33260	4.74424	5.461517	6.684563000000001	1.861438	2.252702	2.620536	6.334101	5.172608	4.75937	6.32183	5.951209	6.442701	2.455086	3.392262	2.811357	4.971242	3.629945	3.6851380000000002	5.826208	5.976342	5.975603	3.929988	3.697855	4.883026	3.4984900000000003	4.291048	4.827491
gene_AT4G40020	0.346503	0.094013	0.499842	0.06681	0.403685	0.202598	0.298492	0.603792	0.709869	0.297274	0.106497	0.115712	0.26882	0.253295	0.333854	0.338702	0.205165	0.355727	0.874668	0.536174	0.424777	0.179195	0.183601	0.357125	0.169022	0.457703	0.362543
gene_AT1G74010	2.12183	1.477986	2.423866	6.019621	4.786172	5.071846	5.106737	5.82981	4.342733	3.649777	2.787616	3.039081	5.976728	7.558168	7.09567	6.981104	6.164411	5.810276	2.60656	3.265749	1.758818	9.752978	10.004558	9.496931	10.25742	9.791313	10.275426
gene_AT4G01935	0.978233	3.420872	1.868112	0.616622	0.844221	0.699661	1.564354	0.759391	1.053544	1.589534	1.474409	1.457047	0.7746	0.524864	0.999903	1.057037	1.068037	0.891129	1.538613	1.980719	1.511135	1.217459	0.590827	1.197662	1.129585	0.993176	1.228552
gene_AT2G34350	1.879564	2.390559	1.908343	9.040935000000001	7.344958	8.056826	5.611335	6.279615	6.2163319999999995	1.648307	1.628729	1.668855	8.700294	9.948271	9.298012	5.243734	4.588595000000001	4.626965	3.475708	2.919854	4.18686	10.885937	12.063524000000001	11.5145	5.1342479999999995	5.722861	4.543126
gene_AT1G49390	6.496193	6.021159	5.245063	3.767079	2.8198100000000004	3.109864	2.428019	2.86981	2.774225	4.340801	4.3723469999999995	4.668388	2.077289	3.1715660000000003	3.7634039999999995	3.544411	3.773758	2.744143	5.136823	4.643981	5.556534	2.5209040000000003	3.966067	1.797035	2.472248	1.8001589999999998	3.3847899999999997
gene_AT2G34355	3.44303	3.607042	2.483909	5.020896	7.008865	6.951123	6.264207	6.879568	6.858292	3.609791	3.522809	2.906866	8.747345	8.556437	8.728661	5.635633	6.29441	5.8845600000000005	4.891349	4.500173	4.641166	7.977772	8.961747	9.245382	7.249821	7.110486	8.001431
gene_AT1G58037	2.043645	1.989519	2.180182	0.576388	1.259735	1.119804	1.010089	1.218388	0.965115	1.426533	1.867223	1.641607	1.297863	0.249574	0.748924	0.784566	1.346348	0.898822	1.707476	1.710006	1.096537	0.347989	0.918477	0.803341	0.257862	0.324373	0.639649
gene_AT3G55470	16.698477	15.697564	14.619299000000002	19.558722	19.326936	19.20347	19.108672	17.61316	20.800226	9.825061	10.358922	10.13419	18.918977	18.045237999999998	19.199232	19.463695	17.775213	17.607072	13.557856000000001	12.55139	14.025468	15.910043	17.770804	20.794825	17.409162000000002	15.310316	15.786438
gene_AT4G31550	71.546123	68.97641899999999	65.812833	24.550978999999998	25.640055	26.508246	32.283981	30.310522	35.315934999999996	48.490990000000004	52.230484	50.346892	21.016112	17.431558	18.534662	22.973964	24.845155	25.676229	81.661736	87.122033	87.44782699999999	26.059047	29.11514	25.350589	26.000125999999998	27.394182	27.040467999999997
gene_AT5G67250	16.2509	14.915711	16.371086	35.39592	33.211124	32.164463	24.353355	23.777809	23.189579	19.351801	18.245754	17.656187	26.555117	27.943964	27.289343	22.068529	24.337397	23.779936	18.623579	19.488789	17.952457	24.485094	27.909599	26.972721	25.557121	24.798084	24.212524
gene_AT2G41510	2.0831790000000003	1.937736	2.053649	0.362945	0.370956	0.785766	0.861158	1.131844	1.065889	2.765632	2.383822	2.126436	0.9480120000000001	0.654006	0.559962	1.10918	1.198409	1.6595280000000001	1.1650740000000002	1.113831	1.059968	0.644495	1.219874	1.055468	1.103857	1.6624379999999999	1.385418
gene_AT4G13820	0.074551	0.117864	0.017831	0.551454	0.285265	0.508316	0.279334	0.368377	0.327989	0.048911	0.04969	0.152448	0.43063	0.684124	0.553403	0.685388	0.71299	0.446669	0.098193	0.094204	0.069889	0.716089	0.376745	0.462869	0.860876	0.623834	0.714953
gene_AT1G21830	5.136621	4.676576	3.343511	11.30294	11.573733	12.614695	9.059859	8.460028	10.115201	3.003381	4.95009	4.641051	14.212727	12.288274	14.783606	12.354246	12.649267	10.562642	4.170544	4.969109	4.890538	14.780006	14.096242	14.966324	11.506379	12.855642	13.664888
gene_AT4G12440	3.693225	3.922485	3.757728	1.336234	1.338053	1.810769	0.5778070000000001	0.47869	0.875959	3.542227	4.240859	3.696059	1.560429	1.219006	1.089377	2.017565	1.29337	1.158987	3.73038	3.598121	2.903909	0.757804	0.745925	0.29122000000000003	0.719415	1.680285	0.969967
gene_AT3G46170	1.675614	2.372059	1.749314	0.736405	0.905433	1.942284	1.238043	0.561042	0.421213	1.756786	0.727958	1.27503	1.058135	1.022176	0.904948	0.78019	0.688391	0.845678	2.23385	1.927398	2.83986	1.934089	2.511076	1.497084	1.034268	0.81449	1.059806
gene_AT2G28120	8.729844	9.563905	7.735548	3.019411	2.64096	3.519109	3.242621	3.169716	3.353589	5.971864	5.884638	5.536339	2.076874	2.273349	3.414354	4.293303	3.254222	4.481067	5.481753	6.240693	5.96398	3.18903	4.060065	3.760334	4.141535	3.643761	4.67403
gene_AT3G18320	3.446698	3.88208	5.17175	3.203535	2.607745	2.012582	2.145667	1.918207	3.020421	4.189884	4.431363	5.497837	2.56915	1.667274	2.309193	2.104522	1.991072	1.740157	3.796656	3.202397	3.907622	2.006467	2.185775	2.542124	3.006002	2.684762	2.100373
gene_AT3G16800	79.491178	75.21514199999999	75.711028	54.616795	54.441410000000005	52.506516000000005	99.67118400000001	107.539069	100.368469	69.545955	70.466398	71.347662	97.504971	100.632725	108.10451300000001	187.657754	186.72241100000002	184.45503	101.63261	101.419253	101.09330399999999	181.182765	178.222956	181.241967	228.977628	235.21966700000002	228.819453
gene_AT3G28450	14.967433	13.894635	13.878321	23.141973	24.407785	21.894526	17.318991	19.58674	17.378651	10.975918	11.341105	12.144684	22.101103	22.607355	18.90188	17.165962	15.998872	16.265163	14.560441	13.500074	14.019364	18.19924	17.107458	16.104641	15.307872	16.650517	16.312891
gene_AT2G48140	111.35743099999999	105.94761	103.86770800000001	45.838449	49.232534	47.418673999999996	54.327838	51.189499000000005	53.859239	92.28309300000001	82.004696	92.471132	53.749061999999995	51.609402	56.309898000000004	62.609007	61.189022	57.4159	111.152986	120.48269099999999	107.10287000000001	45.042536999999996	49.306762	47.868252999999996	63.808662	63.981861	60.622541999999996
gene_AT3G28455	1.432838	2.242719	1.999859	1.625854	2.016402	2.092623	1.374883	1.18506	1.07829	2.253155	3.824902	2.462379	0.931607	1.333407	1.353046	1.251042	1.321067	1.625768	2.523145	2.643568	1.899417	2.009522	1.83426	1.388146	1.85362	2.332554	3.345477
gene_AT2G40390	6.316382	6.267925	5.93975	2.549022	2.735398	3.167642	2.04938	2.709114	1.752835	10.352219	10.029642	9.691791	2.403583	2.423594	2.99098	2.896543	3.234795	4.404942	9.861222	9.698706	8.759005	4.517155	4.560349	3.562193	3.257448	3.607196	2.946112
gene_AT4G02880	10.959069	9.331866000000002	9.50751	16.348648	18.027518	17.047869	14.739838	15.418209000000001	16.833819	9.786673	9.542942	10.197528	17.995328	18.748514	18.53471	18.178765	18.463981	16.759381	11.264542	11.042117	10.675097000000001	19.503416	18.574988	18.367928	16.693913000000002	19.345029	18.311265
gene_AT4G13310	3.9355830000000003	3.2111359999999998	2.217598	14.60749	14.130418	15.280142	9.265542	8.096928	7.680058	3.271035	2.881154	2.046393	20.98159	22.816596	20.901714	10.490388999999999	11.522507999999998	12.046945	9.512763999999999	10.711171	8.147834	26.19183	26.118172	27.97081	15.973972	15.477389	14.998052
gene_AT4G17670	3.688708	3.552408	4.741897	4.699547	4.214784	5.160797	11.410877	9.950727	11.822176	6.684601	7.315063	6.936978	9.58043	7.053432	7.24148	12.196493	13.420919	11.90535	4.65015	4.585006	3.719085	11.310329	10.259305	11.001564	8.047952	12.562052	12.549866
gene_AT2G42890	19.789736	20.114428	18.777872	32.021949	30.359531	31.536618	22.842171999999998	22.927892000000003	25.336014	13.249554	13.222407	12.462751	26.62564	27.556192	27.410529999999998	22.031895	20.423692	21.046526	18.981409	18.729156	19.756388	19.886031000000003	20.575938999999998	20.782021	15.540874	15.785429	15.149611
gene_AT1G76570	3.586078	2.877043	3.149726	1.370414	1.644122	1.622831	1.154503	1.634771	1.871937	2.304783	3.273699	2.530901	1.715524	1.416081	1.37376	1.714219	1.231245	1.806177	4.13273	4.088564	4.001866	1.514346	1.403441	1.633332	1.680336	1.228524	1.196233
gene_AT1G57560	6.943975	8.267306	5.780118	5.3030539999999995	4.228359	4.873707	3.589526	3.259327	2.9537769999999997	7.881311	7.099124	5.643891999999999	5.889522	6.299565	6.761736	4.519766	3.7499409999999997	4.522877	6.457110999999999	5.687513	5.819825	4.262495	4.305948	4.403942	2.467042	2.451846	2.535257
gene_AT1G22870	5.901662	5.844504000000001	5.480822	11.691116000000001	12.938030000000001	12.032674	9.640929	9.707807	10.327221	6.169404999999999	6.077318999999999	5.903963000000001	10.764735	10.714956	12.047892999999998	9.698602000000001	10.325955	10.578542	7.131009	6.836717	7.355662	10.510838999999999	12.335429	11.494060000000001	10.353778	10.206068	10.323068
gene_AT4G01540	9.401433	9.651006	9.318819	40.750251	43.210928	43.297068	26.860284	27.308470999999997	25.55105	10.839870999999999	9.030849	9.230794	36.692195999999996	37.887169	39.158835	22.782408	21.422522	22.883941	12.498083	12.852487	12.761758	28.990399	29.154016	26.54761	15.703195999999998	15.265484999999998	15.779523
gene_AT3G07390	19.592365	19.600456	20.317402	29.678476	31.459123	29.738231000000003	24.670494	28.920311	31.110418	27.631327	32.156071	29.877097000000003	34.053915	36.19425	37.057786	35.37848	37.685275	35.582836	22.779806	24.401175	22.389513	42.958763	41.676746	42.555229	46.423884	51.279707	50.104259
gene_AT5G52760	0.277195	0.093444	0.0	1.885708	4.4623729999999995	3.713976	1.295537	2.2495380000000003	1.512112	0.626056	0.098497	0.465226	2.1652579999999997	1.48511	1.849377	3.850874	3.703326	4.1509540000000005	0.573725	0.51547	0.219306	5.317985	4.008351	2.866623	5.484133	3.7090189999999996	5.376204
gene_AT5G61420	19.460633	17.529142999999998	17.000912	10.528443	11.349605	11.314124	20.785849	22.861731	20.157339	35.006012	34.921744	33.411606	11.966234	15.27674	13.045235	15.506302	16.205514	16.25235	28.496432	26.175462	30.339419999999997	13.398477	15.318042	13.514982	13.986967	13.906696	14.713935000000001
gene_AT2G18560	11.622745	12.179287	12.366587	5.449375	5.530007	7.07273	6.319694	6.24628	6.449903	13.185685	12.317315	12.855639	7.207973	8.563579	6.231989	4.807119	5.155263	4.225077	12.461637	14.422161	14.459422	7.673988	6.894959	6.254563	5.742957	7.865097	5.959327
gene_AT1G75000	3.772683	3.68819	3.330037	14.505276	18.560034	14.229527	8.333947	11.192112	10.197534	2.720503	3.787496	4.06479	13.362167	13.660081	15.467555	10.17311	8.529525	9.002278	4.988254	3.559563	4.060661	9.661568	8.829648	10.619557	7.300841	9.163383	7.526311
gene_AT5G10140	1.652135	2.156544	1.759768	0.263598	0.267962	0.991805	0.207106	0.854269	0.65261	0.819288	1.43098	1.724014	0.5559	0.663231	0.581795	1.232832	0.560439	0.806506	1.071983	1.075403	0.894154	0.772792	0.905986	0.889347	0.440148	0.691839	0.625505
gene_AT5G22799	2.852914	1.699954	2.203389	2.389442	3.504185	3.915016	1.72444	3.8587930000000004	4.789012	3.3257339999999997	3.125465	4.518953	2.133592	4.068194999999999	3.920625	3.9821940000000002	2.5977110000000003	2.73486	3.158964	0.9257850000000001	1.525479	2.998264	3.204521	2.58043	4.22916	3.006019	4.065595
gene_AT5G23220	23.477118	21.54179	20.107042	27.489502	28.810202	28.997465	50.939323	50.072079	47.058308	15.626444	20.850605	16.475063	45.158436	39.88266	45.156338	65.765747	68.704964	65.363373	17.153608	14.741073	16.254879	66.371986	72.214836	62.63047	76.571007	78.701248	77.559021
gene_AT3G61750	6.637524	6.483029	7.478763	2.482422	2.613397	2.9751279999999998	2.686281	3.970819	3.4827339999999998	8.08199	9.124234000000001	7.616035	3.1188900000000004	3.8617529999999998	2.4571229999999997	4.141661	5.806126	3.565559	6.702405	5.944437000000001	8.194221	3.2002639999999998	3.703019	2.799286	4.303691	3.9601189999999997	3.075661
gene_AT3G63450	5.0557	5.612038999999999	5.395687	4.661008	4.503985	3.918618	4.122919	3.5408780000000006	4.365072999999999	7.762911000000001	7.172040000000001	7.124049000000001	3.6294799999999996	3.648752	3.2047459999999997	3.557298	3.881797	3.9323859999999997	7.337560999999999	7.114293999999999	5.9714849999999995	3.610434	3.098064	2.332986	3.344628	4.909408	4.164623
gene_AT5G22570	0.190143	0.0	0.081269	4.579432	5.475588	5.224495	6.400166	5.35108	7.427114	0.028066	0.353237	0.237659	2.603113	2.506214	2.444108	0.655147	1.249974	1.253922	0.0	0.0	0.085697	0.760635	0.607584	1.377144	1.499359	0.600292	1.098509
gene_AT1G43910	6.112822	6.102164	6.186233	18.037802	16.295732	13.217002	13.941442	12.338368	13.971472	8.275526	9.967992	8.619635	11.455678	11.874887	11.778879	13.396222	12.573633	12.457232	6.523049	8.303535	7.280632	9.265165	8.860452	9.16327	12.965739	11.497485	10.247151
gene_AT1G67340	22.148565	20.177401	22.535038	7.283068	5.936622	6.078853	12.947104	12.923609	13.420062	19.529345	16.239042	20.889593	12.939006	11.305452	10.948249	19.002787	14.920481	16.8853	19.418472	19.771126	18.976793	15.405713	16.454773	17.496016	18.927551	18.966534	18.339394
gene_AT5G43650	0.0	0.0	0.0	7.81558	11.796493	9.050258000000001	1.228856	2.295489	1.138628	0.0	0.0	0.0	1.7132969999999998	1.581684	1.736766	1.351473	0.437483	0.970838	0.246664	0.0	0.031118	1.9673319999999999	1.338479	2.4075670000000002	1.17002	1.029936	0.523419
gene_AT3G50950	12.961776	11.685969	12.604151	35.323267	38.441898	36.388416	30.533099	29.832477	30.735818	6.97497	8.890878	6.525997	33.892362	33.767024	34.309025000000005	31.692235	27.358002	29.984893	12.100799	12.839625000000002	11.396456	29.175682000000002	31.192309	32.700985	26.877491	27.242297	25.790025
gene_AT5G02360	5.268327	5.113069	5.463811	9.082799	9.004158	8.881231	13.19941	10.510867	9.421323	4.769935	5.603191	3.811872	10.402162	7.905666	8.605097	6.395795	6.283225	6.177942	5.463643	5.978909	4.967054	8.715079	10.052061	9.061656	4.812553	4.876111	5.375084
gene_AT5G44020	190.411865	184.236374	191.327454	251.819977	245.395294	239.49231	207.330338	206.101608	212.299622	151.518188	140.65419	150.00087	281.954346	289.16864	275.578369	231.943909	237.942413	232.979111	158.802795	152.525269	146.230179	277.815338	281.355743	293.492523	228.951508	238.319199	236.618805
gene_AT3G13510	12.113968	10.817113	10.103886	5.717468	5.686289	5.691002	6.538112	6.181724	5.483188	16.470167	18.359642	17.814251	4.911349	6.190778	5.089973	7.390159	6.306979	6.898404	16.469433	16.205873	16.292315	7.386437	7.743587	7.149354	6.230319	5.754142	7.261923
gene_AT1G32080	2.972814	1.577975	2.375297	0.309396	0.199816	0.275499	0.343521	0.384198	0.592983	1.371466	1.237167	1.655421	0.258614	0.372005	0.184586	0.382412	0.624944	0.555351	0.844069	0.340679	0.776106	0.357693	0.319729	0.564527	0.124319	0.180615	0.285302
gene_AT5G03180	4.966773	5.2817229999999995	5.817074	2.054782	2.466231	3.119663	3.427437	2.507122	2.4964399999999998	3.962262	4.658549	5.206015	3.7591279999999996	2.332606	3.3395919999999997	3.461485	2.34489	2.482639	6.025118	4.39497	6.513837	2.311795	2.64089	1.501197	2.975531	2.654623	2.3700609999999998
gene_AT2G18600	2.256747	2.799928	3.174347	3.717692	3.178291	3.708428	3.268842	4.340497	4.954639	4.20011	3.816936	4.085923	5.562129	6.820903	3.488978	5.08965	3.324543	5.038233	1.507138	3.3656	2.3132330000000003	6.494723	5.696614	4.910033	5.848123	4.6577	4.631718
gene_AT5G02580	9.919633	10.639231999999998	9.332172	12.563457	11.562974	10.131551	17.149222	16.341516000000002	19.316634	12.138557	12.677552	11.870483	11.904718	13.37592	12.376858	19.588928	21.648754	25.638555	11.835719	8.961412	11.068306999999999	14.138832	12.889543	17.681304	20.289595	22.040684999999996	23.383564999999997
gene_AT4G04745	15.041019	11.815229	14.197805	2.136527	1.849318	2.181342	4.261751	5.034799	5.211905	9.391054	8.801942	9.207047	2.002316	2.260744	1.712185	4.241828	4.911894	3.248406	11.429764	11.185068	8.289276	2.169196	1.548616	2.970875	1.593589	2.35641	2.19066
gene_AT5G44680	0.562635	0.61151	0.611261	0.28855	0.50305	0.41309	0.21607	0.496589	0.503139	0.644565	0.655362	0.646506	0.322246	0.118744	0.066115	0.330762	0.203753	0.30162	0.284198	0.175827	0.336698	0.490063	0.250379	0.281613	0.200576	0.091431	0.0
gene_AT3G22250	0.625987	0.656177	0.428134	3.856602	4.826361	4.109874	2.244146	1.790481	2.926352	0.400477	0.245212	1.043994	5.717534	5.250653	5.5978	1.596832	2.315738	1.963755	0.344638	0.779637	0.729662	5.893825	7.241374	5.595347	2.315647	1.636154	1.55669
gene_AT5G45080	1.311707	0.650755	1.236751	4.421904	3.464498	3.930662	4.666382	4.169984	3.660299	1.066509	0.521671	0.738857	3.39197	3.368493	2.92276	2.514277	2.613343	2.580651	1.041957	1.250777	1.512427	2.02982	3.073773	2.221563	1.464177	1.082517	1.630668
gene_AT1G30620	10.234117000000001	12.23279	10.853949	16.349692	13.603133	16.856898	14.752009000000001	15.382712000000001	16.745035	11.781017	9.955288	10.357999999999999	14.727916	15.230305999999999	14.621569	18.143079	20.273941	20.31301	7.712261	9.611371	7.0464709999999995	16.010018	18.931247	17.734741	25.324568999999997	23.950481000000003	23.948859999999996
gene_AT3G18960	2.0112740000000002	2.130021	2.515323	1.307323	0.8111649999999999	0.9107959999999999	1.154037	1.175758	1.43797	1.974632	2.618182	2.187485	1.110805	1.2686670000000002	1.90841	1.074308	1.338584	1.086252	2.388382	1.771947	1.089071	1.662541	2.034629	1.328171	0.655007	0.9060809999999999	0.745167
gene_AT4G28300	56.871132	60.953182999999996	53.591183	85.094526	93.034204	83.216892	80.260784	78.149171	80.994463	52.612865	47.35975	48.746667	104.043321	107.29647399999999	100.565081	88.137131	90.734904	86.728076	62.339859000000004	60.701226999999996	66.906488	108.425903	119.091194	106.49411400000001	97.470358	95.583225	93.86584099999999
gene_AT4G34160	14.894579	14.45452	14.018922	7.891519	4.902284	6.669512	9.988397	7.546077	7.521763	19.647352	19.702435	17.296049	8.021757	7.133	7.330977	9.35185	7.189914	9.039804	11.130341	12.428898	14.102124	7.659519	5.855036	6.703734	9.965886	8.677287	10.251993
gene_AT4G24350	1.390921	2.201524	0.851436	7.272454000000001	5.294664	5.9191389999999995	5.772874	5.795858	5.710057	3.643649	1.474662	2.347843	6.197492	7.145613	5.384756000000001	7.395989	4.951767	5.568522000000001	1.790935	1.140792	1.1522569999999999	7.885079999999999	6.644331	5.899634000000001	4.095053	2.92316	3.709636
gene_AT4G15430	3.871379	4.845794	4.27941	0.56404	1.2653889999999999	1.068672	1.822304	1.866579	1.245916	5.5228779999999995	5.994496	5.243078	0.860167	1.1869180000000001	0.834711	1.765134	1.34152	1.3039830000000001	5.665942	5.881348	7.041511	1.105192	1.570113	1.480716	1.421963	1.352268	1.119478
gene_AT2G22790	6.456804	3.434362	3.889226	5.745433	8.028122	8.138417	7.468469	5.976643	7.658399	3.912614	4.229704	4.094309	9.954914	7.536423	9.129499	7.578128	6.422	7.84831	4.667455	4.777557	4.548512	7.923764	8.432998	7.718095	6.553167	5.901129	5.891821
gene_AT3G21720	1.51371	1.141148	1.835798	2.218545	1.932089	1.657461	2.617954	2.739882	2.979016	1.38895	1.216275	1.450742	1.531082	2.3187	1.980241	1.95987	1.994917	2.346144	1.4937	0.935401	1.266318	3.46898	2.781223	2.331805	2.773318	2.346663	3.061144
gene_AT4G30420	8.538325	9.366492000000001	10.644045	6.291753	3.35744	3.061684	4.700104	3.708164	3.465542	8.717556	8.225017000000001	8.803713	3.4008450000000003	4.013405	2.294177	3.902386	3.813912	2.939584	7.26617	7.381615	7.61683	2.520123	2.620981	2.678874	4.855509	3.5183980000000004	5.178288
gene_AT3G25610	15.489859	15.767472	15.098103	35.307892	38.359665	37.147518	23.330896	22.046545	23.166203	11.731949	12.740833	11.917999	25.986744	26.0802	23.709282	17.412046	17.786901	18.027105	15.551301	14.932716	16.146463	16.881586	17.601995	17.547224	13.616888	14.766471	13.717927
gene_AT1G11125	1.289307	2.062338	0.953816	0.734079	0.770582	0.245962	0.657291	0.535058	0.233795	1.286285	1.31371	2.210939	0.465243	0.379402	0.712097	1.017115	0.915899	1.06069	1.063323	1.437623	1.486262	0.607653	1.217041	1.077744	0.805587	1.077477	1.122472
gene_AT1G10650	12.866719	12.827052	12.495902	32.378779	33.362933	31.835008000000002	36.294655	40.91158	41.813303999999995	14.013324	15.049435	14.239582	48.539966	47.170899	42.98709899999999	48.67562	48.343898	49.445602	14.474081	13.162412	16.294873	46.256829	45.741346	45.978597	45.258519	44.287952000000004	45.94193
gene_AT1G18400	2.828108	1.6673040000000001	2.388813	1.779879	2.035199	1.186311	1.070891	1.482028	2.036768	1.321621	0.8677889999999999	0.870101	2.9966109999999997	1.7961280000000002	2.2719359999999997	1.02692	1.546611	2.281275	1.32008	0.813604	0.723958	2.951771	3.080837	2.3696390000000003	1.7321900000000001	1.6076300000000001	2.6261669999999997
gene_AT4G00165	2.676474	2.729936	2.641357	0.728824	0.643377	0.429578	0.858826	0.419503	0.696769	3.736544	1.980595	3.282037	0.457246	0.077253	0.30042	0.877806	0.788605	0.265582	0.908225	0.681463	1.695714	0.218675	0.371004	0.167994	0.403328	0.441424	0.573181
gene_AT2G42140	0.93176	0.321384	1.151939	2.328827	1.889562	1.584666	2.143902	2.845436	3.313676	0.208905	0.269092	0.52758	3.475036	3.918069	3.166519	3.040517	3.590615	3.7385	0.776525	1.462331	0.770824	3.490663	5.601453	4.678807	2.394216	1.471142	1.885936
gene_AT5G11570	1.767128	2.652211	2.264963	1.107628	0.76729	0.516027	1.232234	1.365769	1.270658	1.953698	1.634666	1.37817	0.771759	0.71093	0.65778	2.220362	1.953885	1.611616	1.901341	1.568611	1.961305	1.18669	1.527314	1.304619	1.352902	0.71066	1.160084
gene_AT3G02480	0.911401	0.711887	1.171762	0.488285	0.486932	0.822407	1.409157	0.813879	1.632456	2.74418	1.643344	1.780568	0.839231	0.379902	0.929107	3.61618	2.185054	3.123709	3.362457	2.289459	1.885265	1.969916	0.544164	1.397184	7.095926	7.210433	8.071021
gene_AT1G10380	37.968059	37.772116999999994	41.434224	22.866549	24.436736	23.486570999999998	20.551940000000002	18.581032999999998	19.051429	48.10053	53.250568	48.996175	25.312371	25.280636	21.62563	21.733521999999997	20.425207999999998	20.434785	44.550520000000006	43.193676	42.824301	17.240811	21.834391	18.631264	20.267681	19.977066	17.409336
gene_AT3G02730	9.146246	8.603257	7.962114	1.343091	2.749254	3.385464	2.910401	2.792605	2.661224	9.475056	8.29767	9.929468	1.97133	1.887832	1.721734	3.28445	2.905149	2.739117	7.63148	8.103992	8.791204	1.707128	1.535933	1.258194	2.411027	2.567526	1.74527
gene_AT5G17800	8.558455	8.28729	6.855671	2.900905	3.721261	3.038203	4.911618	5.126964	4.909338	7.508324	7.720305	8.296537	3.394937	2.643979	2.652813	7.294613	5.585053	5.655551	5.243471	6.320806	5.667492	3.03057	3.834031	2.575656	3.753293	4.676936	5.408461
gene_AT5G66650	5.725674	7.094498	6.602307	15.427799	15.109182	14.546378	6.873357	7.769346	7.965003	7.479277	7.838745	7.624964	8.857898	8.208778	8.550333	7.337197	9.417301	8.296232	9.800237	8.576922	9.020385	7.06536	7.775941	7.939867	7.773611	9.010687	9.193799
gene_AT1G03870	177.02597	174.60965	168.989899	96.333572	102.472443	95.936844	60.555157	70.172119	61.875332	182.551666	181.623322	170.322937	80.244011	73.472435	78.788986	47.526699	47.560387	50.507389	139.974289	143.001404	145.098785	44.33667	36.689514	39.883427	34.868237	33.496605	35.321938
gene_AT5G67520	4.548279000000001	4.6127780000000005	3.894435	10.630709	10.232182	8.352002	5.448233	6.6638090000000005	5.225340000000001	3.364134	3.9349629999999998	4.886901	14.403442	15.197533	12.934757000000001	8.465396	8.105037999999999	9.709413000000001	3.517844	5.429053	3.51184	15.810399	17.371185	15.296481	8.937284	5.757542	7.668065
gene_AT4G16860	1.259219	1.257682	1.56912	1.913101	2.409867	1.8897110000000001	1.0295860000000001	1.264321	1.159942	0.553057	0.632998	0.504469	1.156822	1.8742560000000001	1.039382	1.45709	1.829507	1.357866	0.599527	0.376906	0.667564	0.90633	0.578062	0.484412	0.518162	0.495829	0.414901
gene_AT3G06490	0.152611	0.080147	0.138407	1.808652	1.290618	1.67135	1.097191	1.688755	0.574699	0.415469	0.137379	0.422815	1.189481	1.0464	1.205401	1.457106	1.047738	1.344342	0.273597	0.049818	0.0	1.772301	2.086022	1.917525	2.392119	1.478157	2.380857
gene_AT1G48750	2.440783	14.356308	8.434991	21.279549	1.878732	11.979167	1.194074	2.654442	1.359367	7.486116	4.740884	9.50498	4.611144	4.304606	0.757164	8.565515	0.14537	5.864438	67.999771	19.508966	64.925896	0.446032	5.51473	2.063225	0.0	0.945778	1.831616
gene_AT2G04090	13.952548	16.009796	14.713798	6.50692	5.260913	5.919274	7.993331	7.125604	8.789111	7.303278	6.844759	7.046422	5.739713	5.388702	4.315603	7.070316	6.639217	7.732442	9.833444	9.585842	10.471469	5.221683	5.344946	6.412045	5.651666	5.764249	5.498091
gene_AT5G41410	3.152472	4.084195	3.51139	1.024343	1.792405	1.386402	3.514186	3.35934	3.117883	1.76642	1.907043	2.777943	2.565612	2.707255	2.974831	3.294814	3.402407	3.786736	2.495331	2.595004	3.125478	3.440181	2.96154	2.23259	2.531351	2.2595	1.83697
gene_AT1G09340	6.624192	5.004376	5.023597	2.53352	2.2001269999999997	2.8752769999999996	2.344161	2.276688	2.413069	6.265906	5.340885	8.079769	2.82652	2.4030609999999997	1.718883	3.2100020000000002	2.18983	1.7864289999999998	4.697076	5.868452	3.995067	2.025268	2.6418820000000003	1.856842	2.271664	2.5611200000000003	2.252149
gene_AT1G14960	25.892923	24.306164	25.420658	13.453911	16.179567	13.138271	11.909903	17.071661	13.261456	15.438469	13.970551	17.415323	17.42308	18.501789	16.459316	19.314758	15.285645	18.571999	29.278784	28.556118	25.882238	19.323599	18.800228	15.419957	10.281013	11.184777	10.798841
gene_AT3G47070	2.877892	2.330578	2.578647	0.785816	0.96739	0.900114	0.749257	0.860749	0.878652	2.163844	3.062355	2.806915	0.73053	0.751747	0.527204	0.757889	1.181535	0.382836	2.398239	2.840445	1.722058	0.213539	0.60078	0.441184	0.655389	0.997039	1.295855
gene_AT1G44110	5.054533	4.976227	4.283243	2.681727	3.135425	3.0085	3.430274	3.170543	3.152044	8.5755	7.718606	8.977449	1.707923	3.125141	3.314426	3.31387	2.281533	3.028266	5.308967	5.588009	5.374148	2.13727	2.76992	2.652028	3.794765	2.994675	3.872379
gene_AT5G50570	1.296674	1.619697	1.143637	6.934762	7.012067	7.230911000000001	5.237574	5.8335680000000005	4.681869	1.564439	1.559743	2.218224	5.318585000000001	5.742331999999999	4.56627	3.947759	3.486317	5.213861	1.107931	1.556729	1.329402	4.442938	4.638554	4.511196	3.345309	2.94435	3.474267
gene_AT3G62700	16.015665	17.185144	16.307541	14.508512	15.268805	15.869071	16.500568	17.50024	16.368	17.676416	16.90517	18.075941	17.637375	19.542355	17.692991	22.248369	21.868471	22.466646	17.904829	16.865299	18.410189	26.343653	26.840958	24.475069	34.303822	35.75161	36.291687
gene_AT5G13910	10.578581	7.887182	11.938337	28.3046	26.485102	28.036499	50.992725	50.729733	48.235409	12.973535	13.032976	11.269812	37.746407	34.474335	37.770176	50.70763	43.812183	47.931377	8.67943	9.82072	7.129904	31.79685	32.250031	31.298157	43.665878	47.948387	41.078407
gene_AT1G51260	1.411002	1.760882	1.626532	1.56671	1.542618	1.049558	2.253279	1.754199	1.04163	1.648273	2.502822	1.41089	1.346264	1.039604	1.265432	0.782418	0.359988	0.664431	2.074085	1.424649	1.635844	0.581453	0.579704	1.049564	0.611967	0.674105	0.716765
gene_AT1G45249	17.400612	13.581366	15.520103	9.30394	9.588516	8.659715	11.704873	13.068652	12.855262999999999	15.620746	15.9464	13.993616	9.76922	10.031317	9.047592999999999	20.877049	18.045408000000002	21.991267	15.65997	13.480181	14.660111000000002	14.304444	14.788482	15.073149999999998	25.532621	30.699571000000002	28.080092999999998
gene_AT1G14030	3.407533	3.056537	3.28069	1.106469	1.114871	1.254084	2.18025	1.707014	1.541931	3.347471	3.404308	3.700032	1.093379	1.914684	1.529142	1.420357	1.82669	1.497866	3.18003	2.937746	3.082022	1.314734	0.643888	1.268674	1.28405	1.300526	0.97917
gene_AT5G53880	3.066405	3.14868	3.31566	2.968135	2.911816	1.957396	1.681812	3.308666	2.247427	4.389472	3.989194	6.1018	2.597316	2.126538	2.061368	2.117818	1.83648	2.34072	2.785557	1.900078	3.357901	2.885726	2.100269	3.267623	2.531126	2.256157	1.878658
gene_AT2G38230	6.340828	5.805147	5.645793	13.262506	11.206746	10.071428	8.757701	9.690479	10.375441	7.385796	6.627303	6.903061	10.217397	12.683629	9.982737	11.172611	11.536554	9.295322	8.498679	9.175217	7.813023	14.703681	15.080255	12.724358	12.513914	12.96338	15.303472
gene_AT3G54830	0.567702	0.224141	0.518533	1.115939	1.064571	1.26142	0.456809	0.530577	0.709807	0.438624	0.84227	0.576052	0.74764	1.12848	0.97742	0.414038	0.70095	0.68803	0.284161	0.435292	0.666942	0.518093	0.430283	0.60423	0.421565	0.521672	0.303252
gene_AT5G01250	24.306486	26.151644	26.820175	10.432465	9.173413	9.56834	14.585095	12.307815	13.713078	12.279668	11.839282	13.765525	12.717461	9.993179	10.582709	13.371683	13.997196	12.631535	25.493414	23.997286	24.179996	8.387064	7.894732	9.447545	9.270918	8.584211	8.135733
gene_AT3G17790	15.32964	16.88372	15.740758	2.675382	2.493404	2.639393	4.255534	3.574084	2.788025	12.625857	12.687691	13.444828	2.731351	2.423137	2.509957	7.723279	7.676898	7.616435	9.014107	8.615252	8.480719	3.782317	3.966101	4.698994	10.450222	10.736701	9.95529
gene_AT5G39000	0.564984	0.906521	0.860695	0.286528	0.750612	0.413198	0.60128	0.347852	0.65394	0.230378	0.51192	0.117524	0.221935	0.201958	0.345366	0.364723	0.138489	0.275698	0.466788	1.182488	1.031213	0.375967	0.332414	0.28643	0.390519	0.340183	0.249004
gene_AT4G24110	1.376982	2.333737	2.358238	45.370991	45.631088	47.928032	54.947189	55.244133	57.365746	3.757239	4.288649	3.254055	53.410408	55.018276	54.122505	61.45715	59.579948	65.254471	2.914661	2.862628	2.373164	52.330357	52.565517	52.386745	27.298521	26.535877	25.786964
gene_AT3G52290	5.813349	5.280402	5.349586	13.466362	12.882797	13.986498	12.700645	10.855992	13.009368	7.189948	6.434113	7.484538	13.501456	13.49668	12.757156	12.725107	11.413632	13.090897	8.140921	7.549997	8.06198	11.962279	12.36643	12.575724	12.369264	10.603494	12.451529
gene_AT3G52740	9.113165	9.096308	8.337423	13.871229	8.826204	12.062451	10.396989	11.574968	8.801204	8.423827	11.239362	9.675737	16.232336	14.830915	17.066753	20.702105	18.058569	19.277054	13.358637	13.001574	16.070589	23.620335	22.571758	19.607086	15.424901	21.963366	18.73822
gene_AT5G38350	4.344543	5.083771	4.4077	8.875507	8.326186	8.44773	6.113958	5.857234	7.090343	3.747002	3.410886	4.592161	8.545223	8.507789	6.965696	4.910505	6.519943	6.495843	4.812706	4.679735	4.352162	7.842868	7.587406	7.680921	4.040275	4.902422	5.398039
gene_AT3G27960	20.882103999999998	19.364913	21.500076	30.900636	35.12499	31.211338	37.378592999999995	37.752989	34.449303	18.664527000000003	18.126126	17.68504	43.640145	42.048069999999996	41.410513	37.810367	40.35553	37.903722	18.491827999999998	17.010685000000002	20.031996999999997	46.418144	49.160947	48.673358	47.347744	50.477045	47.68555799999999
gene_AT3G48610	4.578852	3.908766	3.176353	1.761849	1.923115	2.273449	4.308123	4.577364	3.293154	8.250521	8.541514	7.8232	2.374587	2.845251	2.824253	3.74466	2.950874	3.719246	5.541952	4.595134	5.634826	3.993667	3.609154	3.450825	5.109316	5.40022	5.768647
gene_AT1G72900	4.254153	5.695658	4.560383	37.638405	35.898499	39.283997	20.32683	19.051847	23.317814	4.717139	4.05821	3.856724	26.34729	32.122601	25.481771	18.123144	16.088564	18.625208	4.216681	3.225342	3.741136	26.254356	29.032259	29.010918	16.385077	16.617641	15.160417
gene_AT4G27670	0.0	0.05477	0.390556	0.100898	0.141043	0.190038	0.047796	0.161601	0.200096	0.0	0.0	0.0	1.065893	1.317968	0.975436	0.287944	0.626039	0.062411	0.058692	0.0	0.0	1.320868	1.677876	0.854633	0.860809	1.171568	1.905087
gene_AT5G41750	0.7969120000000001	0.869541	0.821051	18.410863	18.188317	18.321045	6.62913	6.298614	6.468262	0.677747	1.082629	0.876919	10.855797	10.067863	9.314986000000001	5.211825	6.35098	5.3202560000000005	2.201119	2.077959	1.913477	7.087637	7.458253	6.749721	3.187247	3.596256	3.26536
gene_AT5G17040	1.572471	0.994518	1.266028	0.323988	0.457685	0.603883	0.139688	0.49584	0.860839	3.768307	3.452814	3.438091	0.146011	0.134083	0.322638	0.093463	0.471622	0.232388	3.666168	3.58609	4.521415	0.309328	0.312145	0.302871	0.50265	0.331145	0.527967
gene_AT2G14960	2.019683	1.686357	2.243399	1.54312	2.074506	2.194227	1.590015	1.54644	1.501529	2.007492	2.40856	2.708567	1.062981	1.94881	1.426011	1.199186	0.928871	0.870203	1.329931	1.899377	1.842283	0.669312	1.176348	0.741147	1.294567	1.211812	1.046209
gene_AT3G60390	1.786943	1.245927	1.494866	3.133145	3.047294	3.464006	2.904803	2.417506	3.570101	2.434639	2.755197	2.103693	3.888132	4.544723	3.736785	4.844687	3.531868	2.915466	1.308102	1.399418	0.91524	4.429011	4.100435	5.576184	3.380231	3.407588	4.528329
gene_AT4G36850	0.732884	0.458379	0.45678	1.715397	1.856297	2.023407	0.7882629999999999	0.271996	0.816896	0.664763	0.590312	0.333155	1.239981	1.0365259999999998	1.562136	0.906595	0.41189	0.583163	0.581624	1.084366	0.91886	0.868167	0.872321	0.734855	0.359924	0.039034	0.374026
gene_AT3G23930	2.380547	2.046035	2.859273	0.81492	1.009006	1.220093	0.904669	1.071579	1.138512	1.876218	2.736283	2.638043	0.553698	0.392412	0.715726	0.994317	1.171854	1.087328	1.137316	2.090074	1.186755	0.711371	0.89244	1.327637	0.719895	1.530171	1.385175
gene_AT2G43570	11.108732	9.506385	11.150018	6.451393	8.007659	6.768836	13.984204	16.709383	12.999448	6.326363	4.475482	6.313303	6.255971	6.967877	6.725575	8.609174	9.149405	7.138597	11.421302	11.480247	11.400654	5.749612	5.487164	5.02075	6.256987	6.501201	7.073834
gene_AT5G19530	62.769564	58.213169	57.836355	46.542549	46.910374	52.054367	36.415504999999996	30.627724	32.9608	66.106522	74.13239	70.230896	39.867830999999995	49.041399	46.391552	30.419026	30.753233	30.119385	58.177853	66.557208	64.491384	33.006757	36.084202	38.680251	23.859825	24.285771	24.922426
gene_AT5G35926	1.557901	1.65244	1.720309	1.12275	0.999976	1.016296	1.154591	1.133603	0.953694	1.971743	2.312891	1.271232	1.291787	1.219296	1.365359	1.383728	1.7327590000000002	1.225264	1.8340800000000002	1.428658	1.681786	1.365291	0.8980570000000001	1.172549	0.840739	0.603252	0.640774
gene_AT1G20310	0.0	0.0	0.0	6.839277	5.82438	7.668353	1.396927	1.087893	1.328305	0.059868	0.161507	0.145823	2.22875	1.154376	2.538142	0.920962	0.63613	0.396732	0.093061	0.0	0.083306	0.981123	0.511547	0.457193	0.359234	0.194114	0.427334
gene_AT4G02850	16.837828	13.963288	14.986247	8.294773	9.3085	8.34579	18.383949	17.230305	14.290547	29.006386	27.917095	24.253967	10.388494	11.018011	8.82217	12.943415	12.991879	10.543455	16.510416	17.623655	19.702383	8.64272	10.605511	10.196598	12.395159	11.953803	13.547724
gene_AT1G80530	13.410186	13.401951	12.377295	20.577198	20.949774	20.774616	21.75386	20.461889	22.319939	15.499562	16.363127	17.151453	18.63274	20.198105	18.330238	19.096952	18.566488	19.696857	13.67936	16.554443	14.402423	20.590719	22.76552	20.683943	28.47592	27.187859	29.08585
gene_AT1G35240	1.250163	1.24049	0.945662	0.701637	1.187229	0.827834	1.309391	1.160424	1.912042	2.187992	1.923645	2.012072	0.537273	0.620861	1.123582	1.16438	0.830512	1.280192	1.371674	1.059778	1.082166	1.686754	1.407928	1.261412	0.866375	1.357039	0.791413
gene_AT4G22758	1.942214	1.9601359999999999	1.64734	5.254794	4.838096999999999	5.823415	5.9839	7.720515	7.996256000000001	2.755271	2.305444	2.1518439999999996	9.299564	6.324998	7.549982	7.506111000000001	6.714086	8.359266	2.304919	3.948491	3.0424569999999997	8.569942000000001	8.897653	10.072323	9.2372	6.892227999999999	8.171068
gene_AT1G01570	2.9700499999999996	2.8764109999999996	3.6629180000000003	1.381528	1.429659	1.3006259999999998	1.1440350000000001	0.956568	1.092509	2.35435	2.9007940000000003	2.456459	1.46085	0.6406740000000001	1.006785	1.5819420000000002	1.600172	1.26513	3.9833420000000004	3.0457949999999996	2.691135	0.682097	1.154919	1.340276	1.156718	1.333992	1.28904
gene_AT4G25760	7.930486	6.784863	7.651059	0.611925	0.319803	0.153196	1.709048	0.885355	0.963584	12.791451	9.27822	10.538817	0.446714	0.460693	0.628012	0.782172	0.832378	0.685985	9.088457	7.079015	9.340644	0.544294	0.84959	0.423582	0.744203	0.393693	1.139747
gene_AT5G04310	2.4681680000000004	3.0999470000000002	4.562033	12.463339999999999	9.771271	10.587233000000001	9.331919	10.019012	9.952124999999999	2.708292	2.4195930000000003	2.675589	13.148499999999999	12.792685	11.815678	6.83497	6.632318000000001	6.774108	2.257535	2.214211	2.9791309999999998	10.368952	11.483	10.018998	6.85417	6.562366000000001	5.519075
gene_AT3G02800	5.803399	6.122508	5.923265	14.471268	17.801405	14.904963	10.814526	11.416642	12.338131	6.469457	7.633333	6.761889	10.349791	12.193368	13.783442	16.448845	16.909178	14.738324	10.704669	8.233924	9.122561	13.885254	14.923847	20.710625	24.137552	25.930182	26.619928
gene_AT1G52342	11.167999	13.621933	12.466812	3.434744	3.267254	2.809364	2.881298	2.532583	1.952583	5.280703	7.861424	6.307301	3.119092	2.959023	4.10087	5.386199	4.617463	5.320173	8.291746	10.28277	9.512046	3.905751	6.130279	6.095865	4.685055	5.629944	4.27663
gene_AT1G75690	3.493833	3.42376	3.629259	1.447286	1.66728	1.878268	1.487398	1.957819	1.243145	2.388469	2.822729	2.563476	1.709467	1.221174	1.230005	1.340398	1.689967	1.497824	4.195682	3.065521	2.595263	1.425573	1.125924	2.325838	1.345967	0.897031	1.085169
gene_AT4G38540	54.386738	51.419266	51.899498	88.534172	92.679024	98.769653	75.642746	77.624306	74.605156	34.940937	32.82399	39.423538	90.17643	88.219833	94.381477	78.229385	77.814003	76.828133	47.484383	49.398804	43.092789	91.211174	96.447685	90.347443	69.334976	72.639297	72.243874
gene_AT5G25220	13.295573	15.758105	15.099288	4.058512	5.341441	5.121899	8.340287	9.308963	8.568672	12.673103	12.487753999999999	12.320896000000001	6.453849999999999	6.053621000000001	5.330572	14.825146	15.434404	15.827632000000001	12.844323	12.880372000000001	11.970662	10.356676	10.373923	12.345656	20.573946	22.495651000000002	18.033374000000002
gene_AT5G11680	42.845749	42.609154	42.520542	60.929115	55.376289	62.59116	55.630692	54.834488	60.062134	40.626133	38.373524	37.414631	74.799561	72.444435	67.307838	67.025703	65.4459	72.000633	44.797001	42.418056	40.837818	60.187721	60.628208	65.448029	62.899818	64.333893	63.880184
gene_AT5G25130	1.74942	1.379348	1.41544	0.427855	0.170844	0.0	0.735575	0.621002	0.637766	1.378421	1.289941	0.982668	0.243694	0.255783	0.063088	1.018185	0.843246	0.593398	1.47571	1.674795	1.261053	0.233379	0.671058	0.293809	1.042391	1.238286	0.372928
gene_AT1G78310	13.42546	12.664706	14.70232	13.598811	15.331499	15.792717	17.482611	16.642363	17.365349	10.225327	10.062119	10.822376	21.354179	21.013498	22.004473	19.102549	22.653374	18.051136	12.754496	12.071964	10.770204	23.256433	25.162483	23.313547	20.023125	21.932848	23.294861
gene_AT1G64150	1.423347	1.098933	1.253127	1.403478	0.827798	0.467732	0.947979	0.871026	1.269937	1.564993	1.198254	2.281375	1.086583	0.935016	1.045467	0.708061	0.571942	0.791231	1.433544	1.784095	1.597075	0.350351	1.054454	0.443101	1.315177	1.074778	0.112532
gene_AT1G19250	0.630593	0.838472	0.43412	2.228267	1.666195	1.757517	0.995896	1.051873	0.784521	0.132717	0.030983	0.031984	1.170774	1.411499	0.764826	0.809903	0.802564	1.156033	0.258992	0.295234	0.243435	1.055919	1.369086	1.763469	0.585801	0.599162	1.0122
gene_AT2G32270	22.15188	22.36422	19.773956	12.0543	11.886011	13.434815	7.821829	11.156089	10.353529	13.077076	12.836952	11.091571	8.77532	7.560239	5.965155	7.002727	8.829811	8.492966	14.013001	13.940588	13.155054	7.980967	6.288299	7.118637	5.422948	5.253319	4.655212
gene_AT2G33580	2.542729	2.459239	2.393961	10.624731	10.864541	9.376296	4.457489	4.486856	5.087472	5.612173	4.397923	4.767493	7.244596	6.654003	6.696144	4.311477	5.571745	4.438415	6.292814	5.926308	6.925109	5.591118	7.170254	6.440061	8.148565	8.029984	9.933641
gene_AT5G22500	19.973563	20.422003	19.702866999999998	10.791209	12.828184	11.999335	19.837841	17.619508999999997	22.395536999999997	22.515917	23.787194	21.339233	14.559276	13.712783	14.073202	17.107819	17.67586	20.033077	11.51139	12.086166	11.272067	21.817585	21.005272	20.292410999999998	20.833544	23.40333	20.826394999999998
gene_AT3G62390	11.251422	12.371478	10.618196000000001	6.2628070000000005	5.837884	5.592545	5.012386	5.345223	6.664786	9.282364	8.625589	10.049133000000001	4.203129000000001	4.910125	5.254422	4.947613	4.652956	4.948452	9.564756	10.038247	9.452152	3.775662	4.51602	4.024483	4.210338	3.823649	4.67575
gene_AT2G37930	2.5311500000000002	2.530932	2.717358	1.097645	1.980727	1.269753	1.678447	1.261797	1.939355	4.054254	4.876213	3.69089	2.155988	1.5269759999999999	1.454488	1.9899179999999999	2.056964	1.263317	3.348325	3.3738879999999996	3.629972	1.1082969999999999	1.684847	1.541583	2.2050710000000002	2.042207	2.1276159999999997
gene_AT1G04330	3.596593	4.319515	2.922297	1.645	2.459486	2.321446	2.487567	3.373394	1.841501	4.845837	6.32391	7.086784	1.509087	0.922009	1.35658	3.414788	3.244442	2.380148	7.18177	6.718045	7.246595	2.251675	0.52194	1.277633	3.092177	3.113464	2.541253
gene_AT1G07550	3.994564	4.968664	4.802647	4.697632	3.721476	3.684199	6.856187	5.587173	5.149807	2.50999	2.410859	1.997473	5.232265	2.879515	3.893901	3.405482	2.568228	4.005379	5.20532	5.186736	5.643151	3.830712	3.620987	3.805648	3.267466	3.101917	2.783597
gene_AT1G20450	242.900693	246.395047	241.130472	586.329205	610.3648400000001	594.438911	795.361943	790.640911	799.276943	222.92005	225.9413	222.809465	873.14408	855.1917990000001	859.825863	1101.241364	1107.306277	1141.678598	203.63594700000002	214.475514	211.704994	1126.0113629999998	1103.762327	1100.983656	1384.8702609999998	1441.375736	1420.958715
gene_AT1G61380	1.7733480000000001	1.375082	1.871816	3.381616	4.219304	4.748684	2.127041	2.425717	3.172939	1.9738540000000002	1.731553	1.518111	2.955128	3.072527	3.719729	2.7624470000000003	2.8078000000000003	3.694919	2.498517	1.721241	2.280929	2.8643409999999996	3.5850090000000003	2.239071	2.57935	2.362166	2.116556
gene_AT4G33960	9.747795	6.981986	5.81668	3.713645	4.656697	3.84618	6.455129	5.267876	4.857578	8.000421	6.042565	6.931211	3.739791	3.481681	4.556737	7.867471	7.354149	10.915454	9.477127	7.258504	7.025166	5.092746	6.314954	3.415843	7.259391	7.489357	6.286895
gene_AT5G20790	2.690947	2.248075	2.496614	0.08664	0.081291	0.274289	0.234988	0.465789	0.888785	3.565485	2.496623	3.029231	0.307628	0.301609	0.183899	1.207583	0.83961	0.677007	3.124014	3.174521	2.80869	0.208315	0.297995	0.102913	0.483176	1.140693	0.315121
gene_AT3G23630	1.92554	2.585122	3.005975	0.636588	0.258438	0.48148	0.464677	1.016618	1.20846	4.166995	3.962584	3.119524	0.165808	0.155213	0.130564	0.497088	1.157972	1.130903	2.611771	3.628402	3.717314	0.300531	0.503651	0.322155	0.178711	0.403738	0.249871
gene_AT3G56620	2.010226	2.551313	2.862122	1.345074	1.11112	1.245143	2.8641	3.723186	2.248926	2.00863	3.099582	2.945119	1.116176	1.997443	1.814359	1.876503	1.015953	1.874878	3.896989	3.66804	3.613645	2.275442	2.349272	2.489127	3.083845	2.242327	2.627208
gene_AT4G13400	4.906126	6.017697	4.508866	7.272405	6.3331800000000005	7.071599	8.720666	6.960824000000001	7.098604	4.600721999999999	3.511839	4.943161	7.920226	8.858254	8.387309	10.091954999999999	7.6615910000000005	6.256195	5.753462	3.8358779999999997	4.685613	6.104516	6.349584	6.269292	6.769026	6.7551239999999995	7.393535
gene_AT4G27470	15.381985	15.24558	16.486862	16.867479	16.326511	19.956314	19.048605	19.144974	19.787003	11.843137	12.465935	13.141857	23.585569	23.514809	22.403805	21.619207	22.282656	19.825972	15.340207	15.696433	16.570187	19.016748	17.481943	17.228018	19.147449	17.329147	15.871618
gene_AT5G41590	4.759945	6.517019	3.869511	16.380434	13.727226	11.39154	14.835334	15.840788	17.341967	4.828171	4.88819	5.841642	15.241211	13.631693	14.316322	13.948174	14.02414	14.695706	5.293375	6.399881	4.168037	21.042818	18.734037	19.584925	32.6129	33.36742	36.67387
gene_AT2G18090	27.547162	25.655578	25.659876999999998	42.851574	44.631465000000006	43.810914000000004	40.651379	41.104003	38.799037	24.619809	27.315155	27.406044	44.910291	46.072044	46.133997	41.564332	42.226323	43.671312	28.525546	29.671385	28.297617	46.968663	48.711048	49.045189	50.933251	49.288171999999996	47.751697
gene_AT1G02000	9.186298	8.541812	9.786661	16.174038	15.752629	16.024395	18.602802	17.939573	18.132153	7.620148	7.621895	8.134177	21.125237	21.172466	18.934889	26.204166	25.142282	24.378216	7.608041	9.039391	9.956937	22.888895	23.815704	21.66864	22.558113	21.860842	23.932877
gene_AT5G53290	9.589769	10.468085	9.587409	12.437598	15.444783	10.89698	16.881586	19.448101	15.924044	14.525047	15.433065	15.834349	13.833199	17.218714	16.059523	20.922686	20.599049	16.430828	11.458687	10.620582	10.286052	20.228888	21.613426	20.168806	26.600996	25.782518	30.174238
gene_AT5G38747	1.515354	0.939137	1.08664	1.190705	1.268641	2.094604	1.694276	1.47165	1.009018	1.241061	0.716651	1.336507	1.765421	1.625825	1.102976	0.612854	0.634245	0.74231	1.182127	1.635813	1.234232	1.578802	1.984706	2.617486	2.11693	2.014323	1.458264
gene_AT1G74730	5.73063	6.144397	7.603556	1.715045	2.216445	1.527183	2.301806	2.495273	1.909026	7.260108	5.874617	8.235369	1.81509	1.829546	2.291332	1.911564	3.626311	1.870072	6.277443	3.943257	5.274602	2.850627	2.034575	0.946165	2.132944	2.321042	1.068035
gene_AT2G16720	39.851841	47.061577	43.626957	48.355042	52.216415	49.438473	63.688618	62.633057	63.961185	36.217995	34.51944	34.461697	67.308838	65.277649	76.625687	83.547058	81.469315	95.514908	43.35091	38.497944	39.163132	71.026772	75.506645	67.214195	81.030045	83.240044	85.487259
gene_AT1G44090	0.040266	0.0	0.0	0.07983	0.095198	0.357164	0.274262	0.450195	0.660457	0.0	0.0	0.0	0.043381	0.491308	0.154838	0.511301	0.654113	0.607299	0.034104	0.0	0.0	1.201134	1.315003	0.787423	1.346895	1.36633	1.259809
gene_AT5G46900	111.140877	113.043625	101.902946	107.438622	100.370193	112.132256	65.187996	59.894161	62.075981	81.60923	71.242218	84.432404	82.608727	82.143295	83.718575	54.564095	53.838978	60.192612	91.192131	88.837723	86.087959	51.579758	49.229195	56.056179	28.542093	34.983719	29.900791
gene_AT1G77520	31.954556	30.19062	28.911768	8.309492	9.796034	9.741561	26.308361	26.702225	29.432161	57.359783	60.241802	62.397549	10.950331	12.10855	12.642247	19.302052	18.839632	19.336843	48.562283	50.431076	54.616161	20.174028	21.891983	21.550367	33.20961	36.009682	32.395016
gene_AT2G21050	13.458573	13.067133	14.267954	8.795262	8.800013	8.806112	12.519353	10.281552	10.633235	23.596088	22.462572	23.792553	7.542482	8.12816	11.136358	9.545442	11.306867	10.473117	14.937936	15.866847	16.080427	7.193742	8.727349	7.829041	10.961555	11.087674	9.224224
gene_AT5G50720	7.483006	8.240207	7.836393	10.350447	10.940989	11.221969	14.399247	15.456224	14.398098	13.114889	11.609484	11.875525	13.043255	12.77241	10.919035	21.382074	17.276533	16.309929	8.493138	14.233271	13.741497	17.720903	19.524782	20.255329	22.985287	25.106323	23.927496
gene_AT4G23570	31.413673	28.473862	29.677744999999998	49.631767	52.446816	55.211137	37.459277	37.239703999999996	36.903091	17.321622	15.219788000000001	16.091062	45.875399	50.577059999999996	51.29655999999999	44.666826	44.711786000000004	45.575253	12.244534	13.244992	12.309778	33.251634	28.450218	32.24823	26.576864	25.823697	23.823041
gene_AT3G58270	2.00482	1.840694	1.9334120000000001	2.096265	1.425327	1.472693	1.533648	1.396968	1.697066	1.750677	2.05538	2.5092410000000003	1.1295899999999999	1.454901	0.851877	2.367582	1.674773	2.49713	1.814204	2.146311	1.884476	2.892836	2.152022	2.047755	2.024717	2.184966	2.9412209999999996
gene_AT2G17450	12.363173	14.171313	13.429933	42.531368	40.974697	43.168541	31.714745	31.809004	32.347416	12.113291	13.734104	12.491533	50.408913	47.764336	50.392345	49.69606	43.428822	46.945992	13.811605	14.330485	12.654098	47.291599	46.958229	49.900856	49.829044	47.307377	51.47221
gene_AT1G10920	0.197954	0.388295	0.429856	0.20303	0.27227	0.426013	0.298475	0.141469	0.329013	0.522015	0.602251	0.802106	0.092138	0.25117	0.236983	0.763055	0.309876	0.438699	0.30658	0.370623	0.476957	0.302183	0.47680500000000003	0.37611300000000003	0.560308	0.369873	0.359064
gene_AT1G30850	1.956848	2.510893	2.126238	3.843027	2.624891	3.343968	2.716736	3.275998	3.138244	1.192493	1.536947	1.854369	3.973657	4.501964	3.175094	4.659569	4.984393	3.959392	1.327702	1.502794	1.743667	4.825939	2.548665	6.005069	3.065357	3.149816	3.131772
gene_AT2G15960	4.00364	3.364592	3.264567	25.253263	25.689014	24.998489	16.242126	19.111412	16.074644	2.59669	1.880928	3.859144	31.010141	32.94952	30.008583	31.462906	27.479908	24.278719	3.875938	4.420998	2.739293	53.093102	50.025669	58.54715	47.396523	42.488037	44.304649
gene_AT5G19800	10.380123	9.538277	11.208881	8.847219	8.365469	6.417154	9.413609	5.986853	6.965047	6.573523	6.558563	6.080576	6.67958	7.221165	7.534242	10.659351	8.451076	7.654638	5.883661	7.264801	8.329691	7.145153	7.480842	7.618009	3.840266	5.488188	3.35686
gene_AT1G70895	3.596858	4.085127	3.6719749999999998	1.533852	1.778527	2.130311	1.579854	1.189716	1.030588	4.88904	4.842849	3.4257370000000003	1.9614500000000001	1.260811	0.931505	1.311933	1.1062210000000001	0.8881410000000001	4.820632	4.764414	4.534673	1.6428509999999998	0.410829	1.032437	1.154948	1.286278	1.232214
gene_AT1G35350	3.2946199999999997	2.7631759999999996	2.942743	9.844256999999999	9.102741	9.933121	9.683987	8.317031	8.813683000000001	2.376552	1.945401	2.736857	11.434921000000001	12.147213	11.767825	10.412885	10.564263	10.069048	2.1413860000000002	2.3111040000000003	2.19165	9.925979	10.202624	9.357651	6.879963	6.389858	6.643369
gene_AT2G45210	23.674507	22.66172	23.807148	8.547004	5.788337	7.677778	9.851484	10.851396	10.191116	23.222363	25.702959	23.882372	10.34394	11.7204	12.354798	11.751173	8.775029	11.397393	20.278887	24.878527	26.626701	13.195018	13.18011	13.692925	14.183352	12.970936	13.94061
gene_AT5G13230	0.293059	0.547411	0.300186	0.301032	0.595143	0.726303	0.811108	0.879268	0.530539	0.441703	0.568826	0.613041	0.50682	0.401619	0.339374	0.612144	0.115355	0.217046	0.505805	0.566374	0.548831	0.403162	0.676666	0.766184	0.451951	0.539771	0.42727
gene_AT4G05180	26.848173	26.299227	28.630116	9.427924	8.780009	9.318313	6.087357	8.1159	8.093416	17.496908	18.024446	18.116259	7.034827	9.202185	7.617185	5.404752	6.710838	6.033914	16.548035	14.811355	14.908238	6.821653	4.65882	5.585116	4.63085	4.552431	6.442019
gene_AT3G19580	15.516533	14.741583	14.752831	99.748238	100.247307	99.839699	46.208523	46.411892	44.279499	12.597287	14.849886	11.17889	48.433392	49.404087	50.275444	41.65202	43.387955	46.654289	18.394581	20.079956	20.26502	38.177036	40.039391	35.62318	45.502956	51.214188	50.678429
gene_AT4G04850	8.480998	7.444462000000001	9.115659	3.25736	3.733346	3.070048	3.620781	3.263599	3.475584	6.814385	8.206716	9.323136	3.740687	3.779172	3.605785	3.701621	4.1383600000000005	3.6882520000000003	9.955512	10.197518	9.988091	2.317888	2.6087380000000002	2.295191	3.3480920000000003	3.313516	2.7277549999999997
gene_AT1G58290	22.724321	22.139942	24.642511	85.515099	81.392441	80.721786	51.274601	46.899399	47.199516	22.380438	21.599756	21.339863	72.970184	74.679306	68.272171	47.538857	47.517685	49.006409	21.298157	20.914541	20.815077	45.305008	50.876064	48.819904	35.718281	33.571701	33.45285
gene_AT5G05860	14.581358	13.549963	14.782655	4.075809	4.16743	4.766362	3.605441	5.664897	5.210675	10.647529	11.595088	11.132045	4.988923	4.664805	5.810695	5.642344	6.036646	4.841079	15.62631	13.207522	14.270217	5.240381	6.145437	5.309207	5.703904	5.511679	5.475377
gene_AT3G15500	0.821291	0.676155	0.91416	25.343002	26.458843	25.18811	13.120181	13.449115	11.812289	0.591879	0.756355	0.490836	15.06835	16.247692	16.187498	14.039096	15.203588	15.497431	0.895158	1.049186	1.58466	17.642691	20.229191	18.030985	18.932764	17.742899	18.044146
gene_AT4G09750	21.200338	22.191765	21.089809	11.091049	12.463169	10.112741	12.91929	9.821149	11.670953	23.977327	26.765812	24.204359	12.159357	11.365784	11.517924	15.347041	13.503577	13.984123	35.323383	31.53248	30.62303	10.54566	11.419236	10.611082	13.926467	12.801181	13.135133
gene_AT5G44190	6.959277999999999	9.327374	10.372509	2.460929	2.0587779999999998	2.7921929999999997	6.36077	3.740826	4.949442	5.666567000000001	5.8315079999999995	5.169264	2.912754	3.387835	2.6359529999999998	7.1990739999999995	7.303736	6.852846	7.243432	6.377026	5.7366410000000005	4.2574440000000005	4.441594	4.432215	7.074177	5.930225	5.949471
gene_AT3G44400	4.175008	4.608855	4.07292	10.571507	10.16433	10.979921	7.921217	8.072204000000001	7.908841	3.0752099999999998	3.343296	2.876703	8.588201999999999	9.885811	9.175511	6.463877	8.538255	7.20994	4.301224	4.252123	4.183365	8.122314	7.759672	8.062311	5.065932	5.425178	5.207591
gene_AT5G04020	4.958663	4.6616789999999995	4.752464	8.562536000000001	9.008056	9.171731000000001	9.86602	9.284582	10.853102	4.588629	3.645697	3.826094	11.286545	11.483682	10.987521000000001	10.921133	11.431847999999999	9.77167	4.2056640000000005	4.776001	4.695716	11.402562999999999	12.253592	11.524393	10.722287	12.683498	10.900355999999999
gene_AT4G18450	0.805251	0.520463	0.355791	0.874064	0.402999	0.102737	0.572429	1.002275	0.620518	1.615215	1.085299	1.966478	0.614239	0.946074	1.007998	0.679197	0.983592	0.339255	0.610363	0.173134	0.28061	0.377406	1.173128	0.436242	1.161398	1.351491	1.568075
gene_AT4G37220	0.63966	1.635486	1.247493	3.269187	3.135708	3.920367	0.932549	0.994007	0.90037	1.72514	0.658263	0.460691	2.130378	3.58459	3.775065	1.384813	0.965775	2.009917	0.865579	0.507964	0.81828	3.874468	2.82703	3.188452	0.282827	0.683381	1.011437
gene_AT3G14362	2.440341	2.112448	1.737315	4.234252	3.260878	3.666552	4.280615	3.879806	4.403389	2.815092	4.426002	4.438185	4.991554	2.465454	3.090179	4.157439	3.484998	2.235331	2.121766	3.570965	1.892009	2.591753	2.651327	2.693403	3.225858	4.514619	3.554731
gene_AT3G19500	0.932601	0.992107	1.202259	0.98541	0.686417	1.211879	1.49952	1.144276	2.07818	1.0270540000000001	1.221702	0.913503	0.78936	0.789986	1.997209	1.358812	1.190988	1.494499	0.635526	0.671913	0.406216	1.33904	0.7459309999999999	1.261917	0.6686620000000001	0.796652	0.960332
gene_AT3G54780	3.7566289999999998	3.290999	4.061917	2.604628	2.6879419999999996	1.997063	3.302639	2.57856	2.981115	5.911338	8.816417000000001	6.437424	1.8183289999999999	2.730307	2.421902	3.312857	2.858685	3.630062	6.123906	6.311857999999999	6.153258	3.628966	2.9479319999999998	3.117877	3.934734	4.7787370000000005	5.481642
gene_AT1G73150	3.536594	3.898861	3.167835	7.424905	6.889837	7.3922740000000005	4.342699	6.727255	5.9100019999999995	4.341358	3.609231	4.166073	6.625689	5.143288	5.977194000000001	5.3071090000000005	5.718284000000001	4.519070999999999	4.62965	3.958462	4.470582	5.334453	5.931851	6.148485999999999	4.551356	3.947736	3.365738
gene_AT1G77640	1.062176	1.623225	1.300974	4.549963	6.370306	5.635186	2.848989	3.163018	1.256649	1.808348	1.320215	2.079409	2.723845	2.593549	3.001375	2.146363	0.722484	1.138795	0.858439	0.761149	1.002912	1.546925	1.401208	1.321866	1.161552	1.180732	1.440827
gene_AT4G12110	15.912081	13.006189	13.885586	8.547069	8.5201	9.806506	11.003974	10.602268	10.515789	21.036467	17.698971	17.495232	7.306609	7.539506	8.170188	8.379233	9.684376	8.630838	13.534936	15.454924	16.944254	8.559064	7.532301	6.775178	7.595963	8.764983	8.325618
gene_AT2G20080	13.508545000000002	13.28557	13.000488	9.403546	10.985843000000001	8.291416	4.586252	4.146345999999999	5.505242	8.988004	9.041742000000001	8.482363	15.547774	14.148073	15.672601	9.273106	8.831106	8.134492999999999	14.500752	13.377262	12.296259	17.204157000000002	17.983000999999998	16.489719	6.790926	8.138512	7.950499
gene_AT4G13395	1.432265	2.026226	1.702645	10.37094	8.465746	11.471587	3.105718	3.201079	3.163502	2.550641	3.278855	2.756419	6.089315	5.338494	5.375245	2.784734	2.225664	1.790764	4.284169	4.635498	2.509824	5.095324	4.518878	4.971622	6.287215	6.860096	5.012125
gene_AT2G28700	1.707421	1.517448	0.667053	1.13637	0.453336	0.347401	1.291186	0.838884	1.304315	1.301868	0.60758	1.285171	0.561301	0.639514	0.529083	0.429628	0.577353	0.704256	1.154194	1.875759	1.126807	0.605816	0.772439	1.127012	1.200752	1.21599	1.458041
gene_AT1G25400	9.251778	11.196675	10.159308	61.514301	68.763885	63.149841	45.973843	43.112522	40.580715	10.543295	7.90946	8.691677	49.384106	49.646271	44.742939	37.930775	34.166676	36.550594	12.302722	13.72296	15.181667	35.760513	36.634697	40.576687	29.556911	26.908682	27.518578
gene_AT4G08620	0.918989	1.128937	1.09078	2.094453	1.362409	1.491874	1.389227	1.668209	1.705469	0.616992	0.967679	0.490738	1.575068	1.76597	1.333337	1.388784	1.691328	1.841762	0.820812	1.04673	0.989145	1.382032	0.82705	1.312755	0.915929	0.900478	1.103896
gene_AT2G44940	26.433363	26.950933	26.231224	35.29752	37.006199	38.545681	54.486023	54.437675	55.417988	46.456219	46.984104	47.221581	51.884899	55.587517	56.672356	59.991386	59.388268	64.272202	40.559307	42.808102	41.576679	73.267662	76.293556	70.690369	75.897316	76.095108	75.181213
gene_AT1G12950	4.636238	4.176458	5.296433	15.070504	11.928433	13.958235	30.660177	30.240692	30.290171	3.649415	4.470643	4.26268	30.911617	34.758503	31.895784	46.341869	48.394241	49.792095	3.414116	3.693224	3.338342	79.911644	83.117088	75.386604	84.038391	77.825249	82.831444
gene_AT4G28720	3.354293	4.020082	2.03826	8.034996	7.998418	9.905631	10.790528	10.185593	9.594957	3.662597	4.263131	3.81047	7.129358	8.965652	7.863925	8.24163	8.352273	7.826758	2.292049	3.646444	2.667951	8.728558	7.755461	8.599062	9.193327	8.030829	10.714989
gene_AT2G36650	4.189571	4.750242	4.059803	55.156742	63.892166	60.966198	43.665634	40.754658	38.943745	6.624051	10.891107	6.922735	47.074265	46.039463	51.294842	32.092503	32.634689	31.583712	7.03998	6.32016	7.084999	40.28508	42.54678	41.624401	35.503807	37.978096	36.317375
gene_AT3G46710	0.716864	0.505393	0.605061	1.896545	1.341595	1.609992	1.618265	2.364305	2.581967	0.838884	0.301042	0.418969	2.020403	1.788723	1.318783	1.459078	1.236154	1.933955	0.841576	0.849032	0.694536	1.142311	1.294767	0.787311	0.895267	0.951182	1.023626
gene_AT1G29180	1.138251	1.130863	1.387997	0.465787	0.788069	1.50743	0.39205	0.973186	1.080535	1.227904	1.157403	0.806681	1.056972	0.880771	1.181924	0.194616	0.567714	0.380619	1.867153	0.87491	1.181219	0.366408	0.185336	0.530966	0.347566	0.308517	0.317862
gene_AT2G32020	6.430131	5.169695	4.208476	14.425551	20.455418	15.492175	7.310717	9.412647	6.296394	5.70717	5.725787	5.637906	10.815575	11.096938	10.452068	8.382325	6.356911	7.490843	7.283784	8.696832	6.993636	7.894599	8.299304	6.891909	8.52354	7.768679	10.205591
gene_AT2G41890	2.481238	3.137345	2.501458	7.835491	8.549151	8.781133	4.069454	5.165031	4.589439	3.165626	3.017559	3.164062	6.482811	6.176791	6.892818	4.556982	4.729219	5.425581	3.357246	3.015517	3.021775	6.088534	7.197667	7.171351	4.747327	6.086503	5.37401
gene_AT5G65320	4.846194	4.759799	3.697689	0.89075	0.908285	2.102771	1.946729	2.4461589999999998	2.818891	4.720834	4.087734	3.497942	1.797948	0.859887	1.6584109999999999	3.89436	3.416816	3.244694	2.6746649999999996	4.087133	3.498338	1.6392	2.046035	1.861219	3.088382	2.714096	2.640829
gene_AT1G78100	37.734512	34.970886	35.122189	16.972754	17.12365	15.01794	21.478312	21.258766	21.525671	38.743546	36.650143	39.009724	22.799105	22.501263	21.640087	18.748053	17.095514	14.013941	33.971775	35.074692	36.533337	24.19281	20.863335	19.62306	15.87071	19.998131	19.751335
gene_AT1G03660	1.852557	1.839109	1.761528	1.302656	0.783863	1.000976	0.712932	1.0857519999999998	0.6102	1.159789	0.656833	0.914331	0.7276990000000001	1.445106	0.398541	1.161839	0.9040619999999999	1.419745	2.116684	1.2513649999999998	1.700653	1.138899	0.8774730000000001	0.436292	1.246078	0.9843200000000001	0.225644
gene_AT1G19040	0.369585	0.365617	0.455443	0.0	0.0	0.0	0.074023	0.167821	0.04294	0.22177	0.449214	0.588328	0.102548	0.165349	0.086432	0.144592	0.26639	0.180643	1.485226	1.669193	0.568039	0.144676	0.490588	0.15999	1.587559	1.290329	2.09055
gene_AT1G74350	0.686311	0.665058	0.321147	0.7941	1.206508	1.360205	1.38371	1.237277	1.51545	0.905905	0.79535	0.697242	1.478195	1.650225	1.678248	2.164371	1.053828	1.725924	1.031648	0.763604	0.78289	1.409821	1.836864	1.376012	1.491311	2.253836	1.379582
gene_AT4G11530	9.198005	9.404851	10.185244	5.270874	4.764667	4.346488	4.299428	3.233248	5.380824	5.261612	5.569627	6.424562	3.715264	4.330052	3.289796	4.015504	4.125969	3.552073	7.869452	7.105186	8.94826	3.171597	3.256296	3.618936	3.115097	2.823208	1.78965
gene_AT1G11545	36.091526	41.852596	38.118385	16.059584	14.833226	15.097623	17.250357	19.442251	15.244489	49.818012	49.736202	46.231888	15.589352	16.223585	15.69254	16.570938	17.781584	15.240452	32.597591	33.755859	31.531673	15.654447	13.776327	15.931517	14.655093	16.943201	13.860431
gene_AT2G24600	0.441458	0.585643	0.823259	30.999066	31.403586999999998	34.670777	18.500603	19.088392000000002	19.765768	1.21784	1.249377	1.5202	24.871437	22.668245000000002	25.420218	28.264585999999998	25.555288	26.256837	2.50227	1.404397	1.8618649999999999	23.772715	25.003776000000002	25.086115	26.295685	27.226692	26.386253000000004
gene_AT2G34090	2.400097	2.386092	2.9864189999999997	4.518178000000001	5.216058	5.316831	5.283838	4.696807	3.6767929999999995	3.6094630000000003	3.73635	2.7376899999999997	4.8414779999999995	5.041494	4.502935	4.262112999999999	4.063794000000001	4.622546	3.2358439999999997	3.462073	4.536785	4.199267	4.040717	4.270988	4.133914	3.241449	3.451155
gene_AT1G27730	39.114021	36.546101	42.225605	99.564339	102.969894	102.622375	62.887119	63.27755	58.23336	58.985653	60.655022	59.010998	59.898178	60.38237	52.783138	57.150288	45.908157	53.696877	77.070862	72.80957	76.356369	65.958275	61.848179	64.401451	88.379852	87.059944	86.223152
gene_AT1G29920	2.699545	2.541044	3.515949	0.046698	0.0	0.0	0.070004	0.049836	0.0	3.14285	3.725642	3.120758	0.013726	0.024409	0.0	0.0	0.010018	0.056039	0.060397	0.168941	0.105492	0.026312	0.0	0.07728	0.065868	0.124334	0.041043
gene_AT1G65610	20.95414	21.252239	22.398304	26.346848	30.629236	29.581783	33.623066	35.253189	33.477623	13.896995	15.256571	13.052645	32.276703	32.710735	33.823822	29.834879	31.116394	31.491381	16.49333	16.457388	17.399582	30.790277	33.646259	29.587521	26.347025	27.244171	27.422588
gene_AT4G12250	7.354994	7.499663	7.113145	13.99589	13.173241	12.728765	12.920118	11.259679	13.381086	6.262861	8.685773	7.093211	16.126461	16.895344	15.267978	15.38404	16.841269	16.584988	9.250478	8.612596	8.063301	16.621084	20.607244	18.29648	19.319689	19.722855	17.834467
gene_AT5G04870	39.519554	36.452858	34.435631	82.808899	90.028732	83.683983	82.130806	79.706734	79.016182	42.21339	42.721485	40.061035	82.800903	83.82737	80.499962	71.170563	72.995995	72.73735	36.8284	39.086338	42.323811	64.416794	66.474472	63.92247	63.608852	62.751202	64.396454
gene_AT2G38540	15.00445	11.005175	11.826616	4.932403	6.402532	6.230136	8.300792	7.084877	8.038394	14.428187	17.612665	13.182709	6.706142	6.61753	5.502029	7.992526	4.781858	6.546509	13.972337	14.412559	13.868155	6.611661	6.717379	5.401037	12.32218	12.652374	9.83262
gene_AT5G01740	4.493603	2.478733	3.200246	1.064689	0.693631	0.619054	2.509843	3.046126	3.880091	6.429622	5.35914	4.471738	1.543738	1.332419	1.466684	3.411229	2.099525	2.101126	4.184941	4.763235	5.833873	1.401841	0.843597	2.703395	3.181841	1.642467	3.393789
gene_AT4G21440	3.132703	1.441886	1.585438	0.05643	0.072567	0.11282	0.082048	0.421665	0.141991	1.192868	0.586864	0.224196	0.370405	0.23288	0.446423	2.654817	1.847134	1.32025	0.736894	0.588648	0.486575	1.011813	1.225099	0.706567	3.729187	4.930854	5.596013
gene_AT5G43520	30.152472	26.308407	31.433437	48.795948	50.038353	49.871574	69.448418	65.38678	63.128803	14.668272	16.357414	15.77246	44.977341	41.925854	39.15369	45.429493	46.302914	37.720829	35.979794	34.519012	36.60878	27.292572	29.287895	30.32859	21.461599	24.420435	24.743265
gene_AT3G28150	0.549116	0.429667	0.59098	0.478856	0.224163	0.343933	0.313257	0.623063	0.371687	0.625201	0.663766	0.883809	0.299673	0.191295	0.26611	0.249737	0.402471	0.657156	0.381588	0.613995	0.721453	0.510179	0.434326	0.301803	0.620467	0.737863	0.330731
gene_AT5G47060	15.894354	17.020512	14.868024	10.199453	10.452688	10.88955	24.423424	23.439323	21.641033	24.455127	21.157047	24.757072	17.139471	18.246151	16.105434	37.664196	37.017101	38.73751	14.158089	13.36409	13.06975	25.516446000000002	28.74503	28.204912	35.428322	33.768463	34.126816
gene_AT5G10990	3.132356	3.646275	3.757346	0.446663	0.270097	0.336713	0.403603	0.351978	0.658569	4.342858	2.910811	3.701259	0.543717	0.388109	0.593183	0.899195	0.435246	1.108649	2.978107	2.260377	2.544605	0.745816	0.79462	0.181818	0.459021	1.706837	1.545704
gene_AT1G07700	19.902012000000003	21.775211	18.565966	7.686928	7.205822	7.335429	8.111488	10.251685	11.069409	19.922837	18.337027	19.850769	7.219884	9.359566000000001	8.203156	10.486452	9.534861999999999	10.233756999999999	21.162467	21.521168	24.025728	8.847823	7.187631	9.179791999999999	9.375039	11.822196000000002	10.184289
gene_AT4G27840	5.343262	5.827396	4.041641	2.318208	2.724401	3.021924	4.651046	3.835012	4.851704	6.126902	6.159168	5.931253	4.228026	4.158409	3.040112	7.222993	6.079679	5.429323	3.273609	4.088205	3.121469	3.208095	3.719012	4.722427	6.290769	7.325101	5.71204
gene_AT3G51060	0.827585	0.849241	1.253051	0.987546	0.959427	0.957269	1.053616	1.467747	1.248908	1.30365	1.370279	1.039218	0.883131	0.612001	0.995873	0.936409	0.530728	0.766843	1.632775	2.116304	1.378706	0.555959	1.091395	0.435032	1.205923	1.45268	1.715836
gene_AT5G17300	7.632352	9.460311	10.588454	3.1718800000000003	3.768995	3.776047	4.7939229999999995	5.015709	4.465926	9.044291	8.542237	8.077133	5.127994	6.757626	5.201682	8.880471	7.673448	8.036953	13.526838	12.877971	13.862902	8.297492	9.558975	8.577451	12.776393	17.847734	19.429672
gene_AT5G41380	1.13608	0.893671	1.480204	0.972425	0.777553	0.873367	1.10287	0.965433	0.815069	1.43174	1.51961	1.251401	0.386772	0.251511	0.731185	1.211547	0.593512	0.544012	1.566814	1.888715	1.733041	0.224747	0.191435	0.164675	0.514967	0.669894	0.668795
gene_AT2G15480	45.060989	41.991159	37.866677	77.574268	82.630447	84.002296	72.708687	74.40738499999999	74.563736	28.279454	28.144615	27.122857	63.130932	61.427823000000004	67.651837	58.335271	62.620026	61.860506	28.67807	32.619177	32.769226	45.828993	47.006458	44.885665	51.666579	56.848463	56.415566
gene_AT3G61270	24.020823	22.962304999999997	24.053946999999997	14.372261	14.6648	14.204799	16.602794	17.11434	17.057271	19.819447	22.226923999999997	22.634698	11.723075999999999	11.758132	12.735859999999999	15.629799	14.527838	12.577568000000001	25.891547000000003	26.56361	28.030927	11.627205	11.584236999999998	10.220889	11.479292	12.300799	11.273137
gene_AT1G70130	0.0	0.0	0.029526	3.437523	2.990445	3.915648	0.971719	0.974764	1.186833	0.090588	0.0	0.0	3.000735	1.483798	2.618382	1.630068	0.894675	1.640212	0.028273	0.069841	0.043704	1.886886	3.014886	2.008654	2.864973	3.579041	3.493335
gene_AT2G18680	0.278832	0.243894	0.451086	1.76563	1.828571	2.748366	1.742888	1.34179	1.84489	0.414544	0.101063	0.430893	0.650894	0.971056	1.701013	1.250658	0.451079	1.308148	0.220397	0.936942	0.7703	0.889751	0.762861	1.509159	1.573025	1.260328	1.10717
gene_AT5G51390	8.13252	12.289625	13.632299	7.743992	11.338815	8.504719	4.277938	5.730064	4.210044	6.101599	9.71957	7.373711	5.928569	6.521837	8.38677	6.995284	9.247581	7.434825	6.831338	8.514265	9.356539	4.291838	5.443126	6.217909	7.031666	4.975586	5.593935
gene_AT1G03700	14.624468	12.212594	13.047761	2.457634	3.810156	2.349189	1.792352	2.899766	2.574189	13.570466	12.38354	11.60635	2.219253	2.846572	4.996375	5.003191	5.469782	4.742471	15.425674	15.283227	13.009158	4.161564	4.486072	5.107896	6.319112	7.360763	7.384818
gene_AT4G10340	44.460003	40.967175	44.450859	14.249637	14.699415	13.489079	11.3892	11.603689	12.695057	34.544052	34.311714	34.067333	13.935794	14.230722	13.051401	16.503695	12.866228	10.860847	25.579529	21.591013	21.070805	8.692906	9.725636	11.306547	9.999181	10.24874	11.076258
gene_AT5G42600	8.642624	9.168195	8.260155	4.065894	3.444016	3.496606	7.674444	6.806926	6.963304	4.253178	4.26368	3.576012	4.503002	3.76416	3.880832	5.859788	5.48784	5.3631	2.55498	2.445768	2.454811	7.62175	8.414707	8.285786	2.868868	2.869309	3.186741
gene_AT3G59310	1.775199	1.210527	1.003167	2.614408	3.0747590000000002	3.4229659999999997	2.0853260000000002	1.715752	1.995339	1.965784	2.733873	1.450502	2.305335	2.141681	1.54532	1.450695	1.960442	2.062041	1.1035080000000002	2.123898	1.675543	2.088971	1.8469250000000001	3.339135	1.5240429999999998	1.488903	2.536632
gene_AT5G19100	4.099726	3.641219	3.56129	32.30529	35.613865	38.225513	30.244431	33.34874	30.770254	3.927927	3.82423	3.592709	36.819328	34.180431	35.635479	21.569996	23.328297	20.440733	3.99255	4.553156	3.105336	31.853899	33.295113	32.915939	18.117468	17.478201	17.579832
gene_AT2G17220	11.804144	11.364665	11.629308	31.944923	33.104068	32.112907	28.955678	31.542726000000002	32.701392999999996	10.358666	10.066897	9.792868	31.204760999999998	31.138097000000002	32.67944	31.732765	31.234529	33.676215	14.287806	16.053735	15.039636999999999	30.566827	27.506979	28.448987	34.388756	34.212078	35.496656
gene_AT4G23430	116.937244	121.662199	123.648009	51.068645000000004	51.36917	48.440073	60.627058	62.966333000000006	63.953711	94.95014599999999	93.40756999999999	99.57894	52.858619	49.50335200000001	52.64071	62.997378	55.442018999999995	61.731038000000005	132.637755	132.111899	127.440307	59.1954	64.26246900000001	64.776895	71.059716	74.37665	67.825812
gene_AT1G07280	1.902479	1.705571	2.165346	1.713472	2.229069	1.821375	3.5492609999999996	3.4022189999999997	3.1451740000000004	2.8718709999999996	2.33191	2.467742	3.213421	2.942698	2.814982	2.641597	2.414322	3.047716	1.8989349999999998	1.989473	1.43278	2.8952180000000003	3.308755	3.522265	2.953224	3.35704	3.5494030000000003
gene_AT1G05370	0.302067	0.473173	0.344457	0.481113	0.288124	0.578477	0.760634	0.688228	0.883784	0.592288	1.268117	1.592398	1.10782	0.639646	0.244959	0.717019	0.630273	0.924552	0.597624	0.358362	0.701086	0.618134	1.121128	0.433143	1.172657	0.991271	0.699238
gene_AT4G21870	1.79311	2.668193	3.084308	6.52329	7.728865	8.136314	6.76238	6.175525	4.684164	3.070941	2.204302	3.765566	7.738739	6.934408	8.108812	3.553271	4.737532	4.47877	2.652141	2.43468	2.196868	5.153608	4.988928	5.853107	3.312484	2.844858	3.234519
Arabidopsis_thaliana_newGene_1148	2.785076	2.708643	5.324082	1.149124	1.890128	2.174349	5.331366	2.997202	3.319328	2.792861	1.818604	3.070213	3.273548	2.170238	2.819769	4.998684	7.135176	8.773377	3.362938	2.442955	2.16873	5.808748	3.794818	7.252985	11.285978	7.54988	9.794088
gene_AT3G44880	3.635928	3.699949	2.092261	4.994691	5.503881	5.252944	4.732308	4.339748	5.12932	2.976966	1.257531	2.954894	6.320916	6.157697	4.784704	3.191287	4.154204	4.988038	1.847514	1.626578	1.67624	4.039009	5.622502	3.900697	3.473651	3.457951	3.173106
gene_AT5G05270	46.643572999999996	48.496438999999995	45.409866	15.799975	12.591397	15.709332	14.623217	13.381923	15.799237999999999	73.293556	75.04562	76.644642	13.32591	13.946057	13.293987999999999	19.022479	16.770198	19.492121	71.404916	71.569272	70.864743	14.340676	14.737917	14.837803999999998	17.059457	17.998098	17.775837
gene_AT4G34250	1.306657	1.170731	2.1195	0.982286	1.415385	1.211902	1.025939	1.309528	1.013661	2.21064	2.996383	1.744373	1.180812	0.446276	1.233881	1.104394	1.495349	0.865795	1.283779	0.859707	0.911851	1.541665	1.724276	1.235313	0.623882	1.075419	1.175182
gene_AT1G25390	7.172919	6.394778	6.9645410000000005	15.125182	14.328132	14.323111	11.222978	9.731726	9.998322	6.000345	6.195599	6.636694	10.315132	9.535868	9.385874000000001	6.917901	7.885907	7.782755	8.274457	7.610996	7.633653	6.113473	7.0071200000000005	7.924449	5.440775	7.330774	6.629036999999999
gene_AT5G54910	6.988726	8.03966	8.270631	3.454378	3.754141	3.16613	6.488521	6.364667	5.610475	9.369306	10.157942	9.439666	3.98818	3.83542	4.227194	5.276155	4.964184	5.076868	7.225147	8.308019	8.650111	4.122422	4.686331	4.358901	7.279972	5.251812	6.388616
gene_AT3G21230	15.753706999999999	14.215786999999999	15.626236	33.441863	34.217361000000004	34.572946	46.351987	45.669217	43.395790000000005	16.284983	17.835306	17.914877999999998	43.027345	44.836319	43.673032000000006	39.685617	39.418129	37.428852	17.827425	17.279728	18.223109	56.544925	55.879211	53.189168	50.61325299999999	52.109719	50.885211
gene_AT3G27690	0.148383	0.183893	0.202205	2.3992180000000003	2.5504420000000003	2.9120779999999997	0.89503	1.567666	0.80107	0.46621599999999996	0.347	0.203728	3.046259	2.109336	2.449945	1.16025	0.6172610000000001	0.062931	0.6278360000000001	0.300905	0.198831	0.620124	1.177532	0.872133	0.557829	0.677469	0.45848
gene_AT1G74430	4.4425550000000005	2.546004	2.878193	10.276122	10.109736	10.812974	10.268257	12.881972	10.321912	2.318057	2.780313	2.395596	9.572108	8.491734	9.55998	6.087136	6.547064	7.017087999999999	2.8904389999999998	2.988026	2.927156	6.925337	6.386418	6.109796	5.046379	5.010991000000001	4.6120149999999995
gene_AT4G21120	2.032228	1.575463	1.4263649999999999	0.565255	1.1907889999999999	1.520666	1.204365	1.256237	0.8447819999999999	1.6082930000000002	1.297596	1.345487	2.097542	1.449974	1.483699	1.748066	1.378551	1.420237	1.645434	1.168752	2.054951	2.270126	3.00438	3.526588	1.573656	1.7689270000000001	1.748887
gene_AT2G46970	0.7935300000000001	0.627267	0.675311	0.390416	0.433784	0.7983979999999999	1.212654	0.525737	0.667265	1.804876	1.262083	1.1236570000000001	0.5984499999999999	0.565129	0.419722	0.493387	0.658496	0.617281	0.363601	0.397425	0.458251	0.895759	0.276363	0.446541	1.255448	1.495134	0.628353
gene_AT1G21310	2267.0354	2376.927734	2364.146484	2729.315674	2812.485596	2713.273193	2734.902588	2683.090576	2640.400391	1578.650024	1662.70813	1536.018555	2999.100342	2939.925781	2993.600342	2582.942139	2867.822021	2682.465576	1520.749268	1634.385376	1748.848511	2365.035889	2374.670898	2177.279541	1918.501953	1888.209717	1880.78064
gene_AT1G72210	3.9934499999999997	2.641763	2.3169459999999997	7.885319	9.453842	9.251173	8.521973000000001	8.698226	7.517984	4.6664069999999995	4.631912	2.970269	11.455666	12.337743	12.589824	9.179301	11.519675	10.073869	2.589168	3.603935	2.9490290000000003	13.451568	11.921064000000001	12.393469	10.433765000000001	9.968315	9.792092
gene_AT4G20830	73.754395	77.150045	72.090564	443.749134	447.605957	460.458122	348.998848	348.925743	340.54228	69.857814	70.50835599999999	72.919139	490.205402	498.347973	500.30907	397.79113	395.53720500000003	396.79380399999997	86.78893599999999	82.66207700000001	88.09500200000001	504.142346	515.028816	480.532868	451.70883200000003	465.388969	454.75885
gene_AT4G20835	0.077536	0.230464	0.086759	1.110749	1.554121	3.95493	0.423473	1.809395	0.183195	0.0	0.023571	0.022625	0.901743	4.20261	0.402305	1.601423	0.086573	2.482085	0.0	0.497672	0.723643	3.607846	4.463171	1.422023	8.417127	0.736994	2.135051
gene_AT3G16150	8.570306	10.817902	8.970059	26.281151	24.420769	19.966862	13.874273	14.226144	15.410692	9.540368	9.461967	7.416553	18.792927	18.71183	21.90724	15.825718	17.638222	15.700448	8.860092	9.127808	7.791149	18.332029	18.930014	19.309814	11.482461	11.138865	11.171727
gene_AT3G13380	5.956789	5.230337	6.260055	9.035151	7.61352	8.637435	8.189874	9.394302	9.710247	6.012594	6.344076	6.512434	10.852367	11.766392	11.81424	11.777445	12.155117	12.052152	5.137097	5.889804	6.222177	15.471793	13.894759	13.662163	12.630866	12.738972	12.560001
gene_AT3G11720	13.816095	14.324138	14.567915	5.119988	8.326865	7.092202	5.738416	7.9219729999999995	6.205961	12.435487	12.831102	13.225545	8.70729	10.792815000000001	8.797495999999999	8.254131	8.693242999999999	7.229499000000001	13.898395	16.046975	13.967103999999999	10.543904000000001	11.073447999999999	11.654421	8.424529	8.065233000000001	8.554681
gene_AT3G13650	13.878841	14.738683	14.78441	38.920345	33.368443	35.925804	60.225929	60.496391	63.661026	11.941365	12.681404	11.809188	60.702732	59.572769	62.322792	63.19257	63.505177	63.086624	7.78582	7.436082	8.445786	77.677116	72.916748	66.231422	86.707314	96.048103	99.083397
gene_AT3G01970	5.112771	5.359561	5.000655	7.286283	7.42249	7.629387	8.433085	7.221793	8.583673	4.022752	4.456521	4.651869	9.334558	9.025747	9.444985	9.123348	9.74411	10.64902	5.413657	4.127795	4.460009	11.28727	12.886048	13.199594	10.70077	9.673009	12.676195
gene_AT2G45400	24.269944	25.733255	24.963169	51.863943	53.385451999999994	61.515588	39.621009	40.244550000000004	39.175073999999995	21.779202	24.812884	21.834207999999997	51.659484	59.210606	52.609061999999994	42.577512000000006	43.41578	40.765578999999995	17.714504	21.070543	20.448257	38.109199000000004	33.038398	40.794484	30.852807000000002	32.41053	35.932225
gene_AT1G58200	11.106145	11.087032	10.202024999999999	17.056989	19.531032	18.120352	19.343982	18.609371	19.157484	11.496845	10.271824	10.633756	23.885384000000002	24.375011	22.606707	20.113457	22.22428	22.285433	10.414848	11.123131	11.502695000000001	26.035874	25.423465999999998	27.745625	20.410549	21.971798	21.924027000000002
gene_AT1G23050	9.649652	10.948482	10.304543	1.321753	2.426293	2.921241	4.932789	3.151881	2.844321	5.348007	5.202749	3.987627	2.382509	2.038485	2.186541	5.109137	5.924979	3.849224	3.969206	4.656347	6.176685	2.450406	1.467075	3.188532	2.742736	5.141307	3.704639
gene_AT4G09650	18.932814	20.99888	16.228281	5.235991	4.347456	5.162552	6.310016	6.027913	7.682484	18.044004	15.738765	15.71122	5.541901	6.270301	4.981557	7.886739	6.561437	7.495922	10.851972	13.167207	12.90221	4.981125	5.199672	3.888464	6.798663	6.182643	7.580328
gene_AT2G33205	11.817567000000002	10.826155999999997	9.855562	6.930832	5.339629	5.625913000000001	8.056429	7.871768	8.684822	13.542558999999999	15.016702	14.333408	6.780487	6.033408999999999	5.821051	6.879109000000001	6.889913999999999	7.947533999999999	18.673456	16.097545	16.257627	8.386513999999998	8.746608	6.1888630000000004	11.535456	10.236600000000001	11.018191
gene_AT1G58170	15.460507	17.005177	16.809963	5.811522	5.099376	5.041492	8.278078	9.766141	9.423752	23.544367	19.106255	20.130764	8.640515	9.28512	8.259725	10.35137	7.905308	10.435641	14.898142	12.229527	16.414459	15.30996	16.426489	14.228518	19.906128	20.17341	18.247742
gene_AT3G55330	2.115836	1.640198	1.744228	0.76168	1.045446	0.805455	0.607278	0.990357	0.64896	2.260467	1.641442	1.478937	0.865904	0.583859	0.393588	0.576769	1.056345	0.592612	1.524089	1.668601	1.679944	0.549756	0.262853	0.947197	0.758841	0.688828	0.746526
gene_AT2G02080	4.037423	3.019697	3.928773	3.62453	3.094245	3.57824	4.335479	4.965169	3.468647	3.2481859999999996	3.0099799999999997	4.092915	5.344627	4.915738	4.273329	6.129659	6.34485	5.5890390000000005	2.8717170000000003	2.8866609999999997	2.873829	6.172281999999999	7.700624	7.606346	6.084826	7.204931	6.293168
gene_AT1G03740	40.242794	38.227651	42.050173	59.191952	57.119689	55.096612	49.965633	46.698219	48.381343	23.080071	25.084401	23.635103	48.634431	48.718584	43.950438	38.654216	37.635007	38.087377000000004	31.399341	33.515978000000004	31.56963	44.457913999999995	44.853361	41.612171	35.978997	35.0541	35.269051
gene_AT4G19510	4.98165	4.829922	4.929609999999999	14.117580000000002	12.687387999999999	12.692716	9.197678	9.796427	8.107982	4.07398	4.058694	4.002346	12.065862	11.997989	11.441808	7.146055	9.895596	7.557593	4.114218	4.3894779999999995	4.773954	9.782720999999999	8.240241	9.154348	6.277596000000001	6.540477999999999	6.150655
gene_AT1G18300	33.941616	34.964252	31.506533	110.598541	113.684334	123.301453	39.032661	37.043694	39.760422	42.648743	46.199879	47.118858	63.268173	65.226288	62.663654	23.738905	22.563559	23.712536	59.062599	57.055748	55.428272	35.041382	36.907394	36.545513	32.882034	33.959827	36.71701
gene_AT3G19710	71.237144	65.172523	63.297668	51.621735	47.210144	44.560154	76.862961	77.106682	80.563148	76.589851	79.327728	75.02961	62.922886	64.009445	63.97337	51.977955	52.529495	51.282566	33.717892	30.92086	31.36599	52.245361	48.698051	48.705742	51.863914	52.064041	53.508865
gene_AT2G43110	14.322924	16.263971	14.730691	10.111549	8.163536	9.401812	11.060005	11.253641	12.498479	22.567331	25.468669000000002	24.010841999999997	10.531615	8.803722	9.646462	12.251204	10.065599	10.937555	20.79704	23.598943	19.130898	10.461714	9.387717	10.142543	15.066025	14.240351	12.973444
gene_AT1G62570	52.325279	52.644226	52.977192	68.15049	64.262573	65.187431	80.446671	84.23893	83.965363	44.927849	43.025841	42.333305	96.425797	101.124702	94.714958	146.99408	147.334991	146.04303	59.901493	59.618752	58.397865	168.918335	165.9702	163.996368	210.210632	207.753128	210.544952
gene_AT2G42440	0.54412	1.183703	0.364204	1.243521	1.712228	1.02319	1.661395	1.15288	0.390727	0.728079	0.3568	1.449885	1.71279	1.893672	1.110325	1.581512	1.647517	0.612337	1.372139	0.40975	1.104964	1.162765	1.109756	1.375778	1.641671	0.941085	1.292017
gene_AT1G76180	695.005127	702.737671	685.088745	1075.62207	1168.661133	1156.553833	1014.625671	1019.701904	1140.463257	570.910706	564.973022	623.152191	1264.935059	1353.797119	1288.086304	1402.341675	1457.468018	1451.140503	602.445679	625.676025	616.950317	1372.697876	1395.195679	1377.254761	1429.6521	1449.003784	1429.58252
gene_AT3G46690	18.68928	21.130344	18.845085	19.209217	19.369226	20.923676	17.011618	17.221979	18.216124	12.738344	11.640378	11.618918	13.750885	14.834624	13.20077	12.177835	9.798885	10.304731	18.758535	18.32243	20.562828	10.980054	11.714286	11.776555	7.055344	5.467319	6.37536
gene_AT3G47340	0.63453	0.310576	0.323202	13.574819999999999	13.333388	12.50773	9.956202	8.433085	9.483965	0.541715	0.754865	0.563242	17.834114	19.185834	18.844029	15.15566	13.562709	12.414032	2.4565219999999997	1.7653429999999999	2.0193820000000002	31.065248	29.632053	30.250905	34.589383	35.617721	34.143188
gene_AT1G02360	67.555791	75.93723899999999	68.78730200000001	58.430482999999995	64.873212	62.151398	75.872075	72.42557500000001	75.285934	32.391441	36.437663	35.704371	62.292626	63.240527	57.983846	65.251726	64.066102	63.581396	64.159223	56.312612	57.809957	67.401394	65.852889	62.961971	55.840433000000004	59.442724999999996	54.883386
gene_AT5G24000	4.326262	3.880797	3.650444	1.664074	1.337412	1.464118	1.379974	1.963084	1.938156	2.767758	3.867147	3.516657	2.25494	1.591947	2.095597	2.412371	1.679023	2.299915	4.206978	3.651032	4.134219	2.076686	2.054399	0.771252	2.779865	2.456047	3.210305
gene_AT5G16240	5.103426	4.749818	3.639543	3.073776	1.935523	2.67717	3.546752	4.460284	3.340349	5.925916	5.609221	5.592868	2.133217	2.826007	2.669902	3.387773	3.098974	2.637679	8.465261	7.300814	8.306388	2.235978	2.045935	2.287134	3.595716	3.433799	3.977034
gene_AT2G19310	54.920059	48.75415	54.643452	20.6481	17.503336	18.331493	18.889809	17.489941	16.450539	24.371599	23.628029	25.110209	22.231596	19.132919	19.282661	21.363602	22.421473	20.811077	18.157816	21.145523	14.751151	20.456039	19.746548	17.872871	22.49238	20.07621	21.678989
gene_AT3G62780	4.049257	4.986698	3.680161	4.356652	2.968388	2.151523	3.973118	3.551029	2.524315	2.802063	2.339821	1.825236	1.303895	1.461083	2.01894	3.289239	2.143631	1.819932	3.519414	2.620437	2.902349	1.706678	1.133226	0.913165	0.985501	1.93016	1.499988
gene_AT1G68550	9.526244	7.737398000000001	9.112538	4.530648	5.023085999999999	4.845786	6.515549	7.1141689999999995	8.060292	9.96116	10.548556	11.063182999999999	5.896018	7.805230999999999	6.529869	11.075152	10.698859	10.309465	6.107924	6.443753000000001	6.283512	11.106718	9.319072	11.159374	16.109296	17.774869	15.626248
gene_AT1G69490	0.167306	0.134823	0.431842	1.696766	1.512983	1.280638	2.371932	1.531949	1.670864	0.413337	0.689099	0.322473	1.422885	1.933249	1.556393	0.712525	1.455262	1.242149	0.281835	0.345949	0.293183	2.903329	2.400892	2.689298	1.460548	1.340796	2.12216
gene_AT1G30420	7.632338000000001	7.923458	6.816325	19.285707000000002	20.655144999999997	17.967005999999998	18.065684	16.747606	16.969724	6.927777000000001	7.268395999999999	6.882103	19.575909	22.236347000000002	19.054983999999997	19.848143	19.810374	19.865752	7.952846	7.08881	6.903741999999999	20.627648	20.389736	20.839412000000003	17.364316000000002	16.633468999999998	17.265443
gene_AT5G17670	3.352441	3.95709	3.889933	1.736515	3.492344	3.988816	4.406393	2.800453	1.745815	5.945735	4.919932	5.173946	2.503161	2.467382	3.452123	1.939962	2.685778	2.295517	4.571369	3.539042	5.037652	3.22839	3.191797	2.815379	2.439707	2.417587	2.222685
gene_AT5G15120	3.745419	4.075284	3.189703	6.02283	6.546262	5.293749	18.42811	17.376667	17.253132	4.011909	3.109671	4.757672	16.129883	15.946647	14.736135	20.04294	19.45484	17.407108	2.172582	3.449112	2.123235	21.894005	18.650721	21.502033	15.918051	15.417097	17.013292
gene_AT1G66440	1.461178	1.405921	1.01937	0.750858	1.285761	1.306642	3.383027	1.810984	2.720205	0.750175	0.849583	1.058681	1.269052	1.703017	1.914232	1.562749	1.247703	1.371861	1.001845	0.681922	1.219245	2.247962	1.84596	1.910645	1.220734	1.105057	1.445965
Arabidopsis_thaliana_newGene_1385	1.800612	1.148998	0.962608	0.949003	0.639868	1.005684	1.064195	0.863347	0.931086	2.281806	2.153362	1.714795	1.210879	0.440753	0.889543	1.271494	0.688947	1.027005	2.154431	2.399585	1.9541	1.002168	1.733765	1.112906	0.800401	1.08562	0.512273
gene_AT1G65860	0.612248	0.774609	0.869989	1.826037	2.056445	2.122955	4.639402	3.625034	3.365808	0.869402	1.076094	0.669357	3.128262	3.729511	3.603122	2.303177	2.170987	2.391837	0.835091	1.034886	0.470735	2.718399	1.771377	2.45933	2.00206	1.513561	2.746491
gene_AT5G39080	1.503178	2.516067	1.592509	4.6573	5.334571	4.066905	2.268243	2.183009	2.247899	3.583239	2.244946	2.251917	4.971702	4.511611	4.417561	2.411242	2.005219	1.672379	2.772604	3.233576	3.102122	2.979807	3.939817	3.069556	1.890817	2.823429	1.901302
gene_AT5G46040	0.317088	0.738632	0.910023	1.230816	0.809008	1.249633	1.061242	1.071681	1.259587	0.42792	0.562957	0.673302	0.749188	1.290686	1.619373	0.404799	0.452988	0.847169	0.313879	1.1453	0.683415	0.977052	0.898854	1.366043	0.272788	0.092467	0.212459
gene_AT5G06839	25.069432	28.187326000000002	26.150398000000003	16.580328	16.913874	17.606240999999997	26.997224	24.920439	24.671359000000002	18.530011	18.427886	19.605175000000003	17.163374	17.596575	18.331477	34.768190000000004	36.238529	34.946054000000004	25.005357	25.779351	27.561266999999997	25.308274	26.261606	26.039379	38.481614	34.86886	34.082118
Arabidopsis_thaliana_newGene_924	18.182357	17.957132	15.89808	23.478365	27.251339	25.100856	18.557583	19.897942	17.46821	18.965434	18.399589	21.343500000000002	29.762591999999998	30.134476	31.085249	23.56223	23.284627999999998	25.929077999999997	21.54506	21.790602999999997	19.512786000000002	40.001277	38.366693999999995	40.125744	26.545765000000003	26.188742	24.888846
gene_AT5G14650	3.792683	2.5144650000000004	3.072848	0.505442	0.575821	0.504375	0.375872	0.271756	0.602298	1.541957	1.403575	1.527317	0.277059	0.120469	0.464597	0.5223720000000001	0.356131	0.610569	1.053527	1.184626	1.2023380000000001	0.0	0.307334	0.297624	0.294548	0.104339	0.316554
gene_AT1G53840	38.844955	39.996151	37.850269	234.209839	228.470016	224.345093	171.28801	171.99086	162.414093	51.169441	52.099365	49.615559	287.602386	290.45755	289.984467	195.947235	203.798904	205.81398	52.15876	45.520367	53.503639	305.721802	308.967255	289.108856	220.940292	224.644394	219.069077
gene_AT5G22020	40.096294	37.881893	44.034439	9.221331	9.052882	9.723699	14.225487	13.374796	13.953879	50.774188	55.556049	55.865345	10.056226	12.287626	9.163761	13.387571	13.445356	14.228055	64.885841	59.860027	58.544361	10.328265	10.19094	10.291567	12.252945	13.47333	16.028492
gene_AT3G48690	95.551033	97.843208	101.292206	51.515404	52.543999	52.317493	46.087574	45.428802	44.778492	83.096466	82.920799	81.032776	44.874474	44.562939	43.968433	51.788773	51.08868	49.643131	104.483574	106.906982	102.679497	39.265549	35.231789	40.614471	54.775726	53.356323	52.993134
gene_AT5G02200	1.7314049999999999	1.088368	1.197545	3.793551	3.99629	3.900449	3.43563	2.7903000000000002	2.579602	2.007739	1.292469	1.871158	4.156713	4.316352999999999	4.579455	4.48052	4.244073	3.582747	1.9490120000000002	1.169386	0.908773	4.398555	4.491075	5.232797	2.54108	3.4927410000000005	2.212401
gene_AT5G03555	21.752464	21.700283	21.100016	10.552567	9.649513	12.199223	12.532319	13.33428	14.567381	17.630131	20.600889	19.597342	13.557188	11.992844	12.981008	14.680313	15.370972	15.061247	28.218727	28.50523	29.220854	10.821095	14.001742	12.398364	11.911063	11.615566	13.957724
gene_AT5G03550	2.095095	2.104124	1.850706	4.286472	2.739559	2.139155	2.454051	3.122134	3.126886	1.269555	0.991884	1.149359	3.046019	2.821127	3.528758	2.548258	3.061267	2.730392	2.681541	1.687456	3.592198	1.234968	4.257078	3.148726	3.309031	2.303033	1.548076
gene_AT4G16008	1.634905	1.114658	1.626956	2.244103	2.571581	2.998114	1.742581	1.976526	1.693511	2.228598	1.32059	2.330385	3.617044	3.526842	2.26517	2.686677	2.544767	2.250403	1.527451	1.170038	0.816677	2.532017	2.846888	2.923178	1.127616	0.771816	1.303177
gene_AT5G19600	5.868672	6.665766	7.640211	5.116553	6.434773	5.984779	17.106499	17.289291	18.855886	11.235461	12.258533	12.149872	6.674703	6.398445	6.766071	9.644419	10.230999	7.804223	12.906739	12.640695	12.551111	9.903679	12.043573	10.19873	11.451929	11.382749	11.806321
Arabidopsis_thaliana_newGene_110	14.250433999999998	17.864034999999998	16.675452999999997	2.666482	1.602422	3.349795	4.576627	7.938858	4.254516	14.031562	14.600119999999999	14.896734	3.02076	2.714483	3.052308	11.763122	11.213855	10.334781999999999	17.634842	21.366956000000002	16.202011	14.965019999999999	14.000877000000001	14.250488	25.668524	22.664934999999996	28.017854999999997
gene_AT5G06000	3.912225	3.015018	3.753336	1.491487	1.967812	1.541756	3.191522	2.52303	3.278593	5.013543	5.730105	6.00393	2.123568	1.633506	2.220115	2.53551	2.574008	2.807483	4.760675	3.837177	4.742259	2.676766	1.874892	1.721007	2.010642	3.986928	3.743815
gene_AT1G08315	14.419559	16.430321	15.273194	17.790989	15.123827	15.21284	19.049561	18.360014	17.387541	13.136932	10.324973	12.969523	22.374285	21.370344	18.027273	24.96163	20.11153	23.219788	14.75477	13.252921	14.475135	25.696877	21.147732	20.561785	21.063831	18.26898	19.498058
gene_AT1G72430	21.718447	25.130499	23.879107	29.051945	29.030012	26.975082	28.651337	29.549103	32.01675	27.233892	29.332006	25.389799	28.457705	32.079449	29.026575	28.249533	31.965263	28.30673	20.270679	19.974003	17.5909	21.8368	21.427971	22.230814	14.799032	15.133558	13.166037
gene_AT2G17695	1.417757	2.029192	1.545546	1.058016	0.689129	0.667499	0.518956	0.648058	0.92895	2.18631	1.844464	1.998841	0.443466	0.633606	0.494263	0.878743	0.601745	0.443148	1.2695949999999998	1.53338	1.343078	0.634912	0.445725	0.559906	0.7076439999999999	0.426595	0.842507
gene_AT1G77145	3.077186	3.2415290000000003	2.711544	3.1329059999999997	2.260233	3.62232	4.045932	4.457382	3.4483599999999996	1.284459	2.034987	1.160288	4.196559	4.833883	3.787899	4.546338	4.878042	4.599504	2.081464	2.835944	2.289592	3.0102719999999996	4.289836	3.419524	3.325276	2.207199	3.419276
gene_AT5G01840	17.566362	16.557661	17.001499	8.404098	7.476943	8.361965	8.241295	11.185535	11.256941	22.16202	26.288433	19.718102	8.167372	8.301888	7.336121	7.984586	8.747325	7.583551	18.621065	17.660761	20.230965	9.094355	9.42644	9.300103	8.551744	10.47289	11.381154
gene_AT5G11070	8.91606	8.733853	8.693445	119.164963	111.801552	111.188492	51.307594	52.321251	52.210316	11.625653	15.283088	13.971475	77.173332	76.492119	84.249901	46.421921	42.638306	42.20483	14.731547	16.050549	13.981191	55.968769	53.445374	56.469494	44.666054	51.82864	43.949837
gene_AT2G25240	1.869542	2.640476	2.324178	2.243924	1.824071	2.478466	2.473039	1.894159	1.952842	2.065215	1.734527	1.510826	1.993315	2.280699	1.711413	3.626202	3.211702	3.009707	2.261726	1.588244	1.417771	2.737739	2.561738	2.038732	1.917243	1.986236	2.109362
gene_AT3G01350	15.258496	13.271894	13.965017	3.553179	2.83675	3.931182	7.191483	7.370261	8.240197	16.290899	18.168346	16.489883	6.853508	6.783482	7.182982	10.08368	10.381988	7.861769	13.997917	17.053469	14.735475	14.587103	14.842497	15.687044	23.725857	22.091597	22.580111
gene_AT5G54030	1.152131	1.580482	1.155494	0.241761	0.215942	0.454809	0.527247	0.842216	0.396027	0.894894	1.065645	1.359607	0.101438	0.357206	0.111154	0.346796	0.189528	0.40949	1.233746	1.355635	0.746127	0.642488	0.670606	0.695506	0.346752	0.365847	0.403103
gene_AT3G26840	2.468516	1.833753	3.302027	8.143627	7.109675	8.540374	6.719485	5.574553	5.337414	3.496466	3.413001	3.768264	8.864785	6.618106	6.371459	5.514413	6.364487	5.675891	3.824582	2.679281	2.917013	10.024996	8.949094	8.593417	5.152765	6.965072	7.175674
gene_AT1G76430	0.531417	0.309522	0.186727	1.761627	1.199193	1.399092	0.458932	1.522192	0.849326	0.40477	0.347017	0.402838	0.655497	1.015188	1.35585	0.677035	0.626156	0.41165	0.259393	0.385825	0.292707	0.678489	0.52597	0.79953	0.292878	0.399635	0.205633
gene_AT1G67810	25.962593	24.26133	21.152836	33.798588	38.163265	40.802937	36.011967	33.371231	37.574966	21.051186	21.80817	22.215454	40.713001	43.927513	48.075809	50.711533	51.496067	52.263565	20.964489	21.161114	22.863302	50.598469	52.081692	55.319408	52.627594	58.743725	60.744854
gene_AT1G22930	56.255867	55.375833	53.571194	70.552955	68.615203	66.504624	63.386947	64.785174	59.852627	41.42051	42.645531000000005	42.018723	75.287798	77.072949	72.056722	70.803442	71.718652	68.539355	64.08823100000001	62.503264	65.179025	74.383116	76.072366	74.56329500000001	75.118032	76.18017099999999	72.75742199999999
gene_AT4G24410	1.334991	0.654147	1.534376	0.650897	0.686901	1.08597	1.202506	0.591221	1.754981	1.182261	0.525399	1.063774	1.49869	2.310303	2.099241	2.93498	3.051789	2.646291	0.435127	0.88838	0.32802	4.559639	5.65142	5.127619	6.631855	6.685352	6.124045
gene_AT4G24413	5.162845	3.077111	4.186896	5.947767	7.155087	7.373765	11.032691	13.640119	11.337828	8.050153	6.158669	5.294873	15.941081	18.410732	21.662521	16.11138	17.289762	19.832035	6.611419	4.902192	2.349105	35.734619	38.197346	34.564602	46.538731	47.65654	43.360447
gene_AT2G20900	19.504657	18.646016	21.041356999999998	47.248173	44.559265999999994	42.97758	30.685302	28.864446	31.837619	19.551244999999998	19.757894999999998	19.167714	37.82631	43.228414	37.767498	36.27343	32.946954	34.904567	21.103576	18.615952	18.402836999999998	35.940051	38.963947000000005	36.474278999999996	35.638801	35.058833	31.794419
gene_AT2G22500	16.424614	18.405006	15.553626	94.313881	92.366364	93.841034	62.039127	63.228474	57.353523	19.271223	22.64517	19.499218	85.562553	83.613876	87.525757	59.391674	58.201729	61.416981	23.369246	22.367344	24.516682	78.732971	78.895027	81.315224	70.298149	71.923752	75.957413
gene_AT5G57070	17.424257	18.49448	20.113092	29.642799	31.538486	29.001242	41.319309	39.262661	38.422615	24.469561	24.495943	25.839525	39.408356	38.401569	39.522354	34.834129	35.410309	34.835114	21.403732	20.170797	22.354715	44.19453	48.612312	46.529503	38.179707	40.242687	40.82542
gene_AT5G21120	0.45580000000000004	0.412795	0.193993	0.790813	0.8556429999999999	0.863675	0.8546800000000001	0.299412	0.559219	0.28823299999999996	0.271449	0.139206	0.263242	0.517822	0.6852809999999999	0.5124960000000001	0.5909949999999999	0.611619	0.260319	0.309614	0.269208	0.640499	0.5110589999999999	0.356656	0.232492	0.35036700000000004	0.360341
gene_AT3G25717	44.840309	51.023151	48.753525	15.343306	14.6985	15.247338	25.733738	26.722797	27.443087	60.169933	50.262592	48.485367	14.188526	16.426479	15.116795	17.603556	22.188885	17.408106	56.178852	56.427612	59.797832	11.355957	13.139528	11.143595	22.764505	16.228485	17.491358
gene_AT1G78530	1.348631	1.4680050000000002	1.674751	0.649394	0.352616	0.614213	1.118924	1.141832	0.6333099999999999	2.799676	2.2513579999999997	2.6311780000000002	1.150058	1.111951	0.951971	1.130693	0.75157	0.949635	2.611297	3.116755	2.039401	0.88508	0.503719	1.210265	0.9159149999999999	0.843637	1.599459
gene_AT1G62975	32.278499000000004	31.487432000000002	27.476046	115.375424	108.167532	105.826931	184.11053800000002	190.170723	189.291012	30.765948	30.827631999999998	28.057084	188.19232399999999	192.302456	200.422348	202.526601	196.86197700000002	202.090067	35.028999	32.747572	31.770778	277.219804	292.75749	291.871891	287.962504	293.927566	291.150257
gene_AT1G63030	0.04637	0.048226	0.0	5.726769	5.533082	6.943407	1.4741380000000002	4.309499	2.411862	0.044538	0.301371	0.285271	5.9067609999999995	4.731723	6.060488	1.8254489999999999	1.615168	0.678954	0.0	0.04863	0.04821	1.371547	2.583268	2.691815	1.731781	0.822577	0.732513
gene_AT1G73120	13.675261	10.773763	13.634484	9.627113	10.307576	7.637655	9.22963	6.527146	9.987967	7.813266	5.750732	6.851291	5.573395	6.656191	7.536871	12.079383	13.060263	12.831259	10.389255	11.13835	6.57772	3.253629	2.642302	2.650917	5.347297	6.871051	7.197265
gene_AT1G29600	0.8163269999999999	0.734941	1.0793499999999998	0.497112	0.267726	0.7039010000000001	0.644983	0.710611	0.708909	0.492015	0.308653	0.846232	0.430793	0.84601	0.48877	0.31535	0.27510999999999997	0.302072	2.181911	1.10913	1.111976	0.646047	0.91642	0.458141	0.5574479999999999	0.744072	0.700389
gene_AT5G15725	2.600243	1.958228	3.065028	1.892561	1.089328	2.100945	1.083626	1.130279	0.315026	4.473067	2.756864	4.373569	1.808733	1.177765	0.606989	1.041802	1.708655	1.526827	2.315003	2.235143	1.795576	1.549335	1.583302	1.308021	2.252082	0.996583	0.877628
gene_AT4G37710	0.0	0.0	0.0	11.135531	12.984315	10.304436	5.127722	4.042549	3.136977	0.0	0.0	0.0	3.80232	4.184641	3.811501	4.536781	4.050706	4.100528	0.0	0.0	0.0	4.356036	2.823231	4.34833	1.851035	2.151041	3.940769
gene_AT1G07890	521.604239	513.315063	502.97684399999997	708.9037940000001	692.9428640000001	697.125759	669.3477120000001	679.005282	678.3688060000001	492.164596	504.04135599999995	506.862114	777.0581080000001	809.323677	798.423901	816.3896030000001	737.0760079999999	763.2846200000001	429.285979	414.321738	392.98706100000004	766.185498	821.5400040000001	799.246572	760.823811	779.8429560000001	765.6878849999999
gene_AT3G44310	183.946985	189.31996099999998	191.20736900000003	78.411465	77.713385	78.07480100000001	89.989612	85.692088	84.15019099999999	147.596259	146.846393	145.79478799999998	76.201843	77.623256	85.025238	92.134359	91.793239	90.902989	163.020645	161.173678	160.28799	86.081305	86.377092	75.705248	84.63129	82.52816899999999	86.287594
gene_AT5G14090	0.914255	0.739274	1.8985349999999999	0.679817	1.7430750000000002	0.434906	0.597575	0.98216	1.343245	1.736971	1.71309	1.359356	0.911039	1.370705	1.049805	0.700373	0.705295	0.607307	1.011911	1.300698	1.337068	1.495809	1.5248089999999999	1.344915	1.089131	0.947433	1.056543
gene_AT1G58320	1.326589	0.527458	1.298102	3.713348	3.840264	2.351017	2.105623	1.362642	2.246402	1.27957	1.385074	1.173115	2.302056	2.175362	2.467405	4.067131	2.060382	3.133988	1.5232	1.319882	1.479609	2.950003	2.611551	3.94993	1.010863	1.066859	1.393388
gene_AT1G19770	61.054283	66.366821	65.39904	214.584396	208.927368	204.815521	88.672577	83.187202	88.661339	76.537636	76.898773	69.809769	109.705704	114.498711	117.974625	74.004112	72.447205	72.178772	83.160973	84.486649	87.446602	83.19445	86.180054	83.253403	67.921959	67.511337	63.61219
gene_AT2G31810	55.745643	54.066319	58.416696	101.63534299999999	90.573589	92.79829699999999	75.610553	79.345365	77.61871099999999	41.434605999999995	44.09146	43.983571000000005	86.602013	91.70519800000001	88.128862	86.94446099999999	80.928382	79.85104899999999	51.497576	54.302645000000005	51.352287	74.543756	76.556252	76.660753	70.2613	72.646531	76.887362
gene_AT2G46650	30.238817	29.745708	27.538599	60.378593	61.547802	61.828308	77.384933	77.84256	77.13765	40.89679	41.855984	41.370846	75.810913	69.95874	65.813965	61.509254	65.256912	67.703896	31.629639	34.171513	29.924267	72.466591	77.545326	76.011795	67.69545	73.96991	77.269257
gene_AT1G16490	1.04081	0.744219	0.649322	1.011433	0.774249	1.059272	0.803862	0.924192	0.769889	1.3688580000000001	1.451225	1.251284	0.393064	0.261052	0.534213	0.9581930000000001	0.8468600000000001	0.40206000000000003	0.9337759999999999	1.001199	1.4034360000000001	0.8593489999999999	0.8432810000000001	1.232168	0.816575	1.372927	0.631344
gene_AT1G21410	7.298804	6.001032	6.825375	3.593359	3.73545	2.844466	4.012681	2.377284	3.108748	5.194075	5.942022	5.613236	2.726371	4.153863	3.561833	3.379256	3.893778	3.265436	10.277512	7.248882	8.052491	4.075814	3.39378	3.236945	4.21595	3.937271	3.954964
gene_AT5G24320	17.181656	16.363793	15.22333	5.658043	6.3991050000000005	6.742454	11.523430000000001	10.639765	9.941291000000001	12.828609	11.138479	13.032249	7.85279	8.460121000000001	9.569804999999999	11.611799000000001	10.988581	12.005287	15.184585	15.880014000000001	15.042034000000001	12.220251	12.216161	11.497894	11.073684	11.709197	11.386835
gene_AT5G49920	1.127156	0.844014	0.631038	1.586039	1.092033	1.038062	0.641291	0.32132	0.2165	0.466269	0.69218	0.959307	0.830148	1.057682	0.543646	0.384177	0.81048	0.542896	0.398466	0.763135	0.903965	1.051637	1.109208	0.21382	0.90945	1.121398	0.724427
gene_AT1G13510	2.715694	2.927577	1.799039	3.513292	2.471282	2.358873	2.797382	2.507515	2.300897	1.905172	2.212	0.994218	4.179331	4.173688	3.621555	3.624342	4.304633	3.207351	2.520309	2.862991	1.493615	4.007378	2.169423	2.764094	2.50908	2.742392	2.909615
gene_AT1G12310	5.310233	61.998119	19.171196	3.977791	53.751453	11.259569	0.0	47.307346	49.12307	39.304802	3.926336	11.7033	32.571526	31.008017	53.030056	24.432407	12.613525	14.01006	5.016952	4.457457	11.973632	29.541744	49.715389	53.912281	32.254269	49.423004	15.579166
gene_AT3G06600	1.465823	1.136973	1.2257959999999999	1.372015	1.031574	1.092132	2.108267	1.336616	1.47166	1.0797350000000001	2.3291910000000002	1.91324	1.3906180000000001	0.694121	0.498901	2.195005	2.8115930000000002	1.357237	2.9658230000000003	1.16888	1.492151	1.251554	1.7365780000000002	1.167135	1.925671	1.138185	1.658666
gene_AT3G28290	0.164109	0.503285	0.249794	0.835541	0.85069	1.1505	0.915491	0.779435	0.786265	0.479927	0.415727	0.42322	0.57255	0.470875	0.33693	0.548738	0.582488	0.563975	0.49676	0.270064	0.28949	0.344549	0.631618	0.504558	0.305408	0.569968	0.498265
gene_AT5G17010	22.688982	23.237918	21.071561	8.251009999999999	9.24138	9.54211	11.606607	13.560183	11.498676	26.012708999999997	25.775505	29.246942999999998	10.709819	10.31638	9.757098000000001	13.135165	12.431447	12.924361	31.973492999999998	30.238422	31.137982	9.895791000000001	10.644153000000001	11.530484000000001	11.668552	15.082052000000001	12.429779
gene_AT1G31770	59.010887	60.483326	58.307747	24.576382	24.632454	25.271255	38.371361	39.395954	38.741146	80.889725	79.180664	82.718399	34.895069	37.145729	36.076786	33.394138	33.282578	33.422031	76.749329	75.182747	74.472504	40.559181	38.145462	39.326054	30.743395	29.281422	31.416533
gene_AT5G59420	70.820488	62.911228	66.945419	91.609032	94.323013	90.508095	88.154785	86.472328	91.202454	51.497379	52.955303	57.274414	100.963394	98.483803	95.594864	94.649582	94.682411	97.212181	54.835815	60.630718	59.915192	90.535942	98.718056	94.382637	87.218628	87.864128	85.944862
gene_AT5G62420	2.124597	2.433887	1.731533	1.079104	1.194534	1.611543	1.036295	0.708779	1.661512	1.397426	2.054952	2.278019	2.09666	2.950267	2.486658	1.837549	1.963758	1.255198	3.34592	4.043886	4.95393	3.527184	3.017678	3.294224	1.117023	0.729986	0.621556
[truncated: 4,136 more rows]
