# Supplementary material for: Chromosome doubling increases PECTIN METHYLESTERASE 2 expression, biomass, and osmotic stress tolerance in kiwifruit
Source: Plant Physiol. 2024 Sep 9;196(4):2841–55. doi: 10.1093/plphys/kiae475 (PMC11637999; doi:10.1093/plphys/kiae475)
Supplement: kiae475_Supplementary_Data [file kiae475_supplementary_data.zip › Table S2. AcPME2 enhanced stressresponsive genes.xlsx]

## Sheet: Sheet2
#ID	WT-0m-1	WT-0m-2	WT-0m-3	WT-15m-1	WT-15m-2	WT-15m-3	WT-25m-1	WT-25m-2	WT-25m-3	P7-0m-1	P7-0m-2	P7-0m-3	P7-15m-1	P7-15m-2	P7-15m-3	P7-25m-1	P7-25m-2	P7-25m-3	P17-0m-1	P17-0m-2	P17-0m-3	P17-15m-1	P17-15m-2	P17-15m-3	P17-25m-1	P17-25m-2	P17-25m-3
gene_AT5G05410	44.9328	48.7861	44.4743	162.184	165.673	157.063	160.33	167.839	163.37	38.311	31.1343	37.9664	200.622	193.733	193.846	166.686	162.42	166.953	49.9599	52.3369	49.4522	237.64	240.969	240.58	146.763	149.048	151.001
gene_AT1G63030	0	0.04863	0.04821	1.37155	2.58327	2.69182	1.73178	0.822577	0.732513	0.044538	0.301371	0.285271	5.90676	4.73172	6.06049	1.82545	1.61517	0.678954	0.04637	0.048226	0	5.72677	5.53308	6.94341	1.47414	4.3095	2.41186
gene_AT5G52020	17.1021	15.3958	14.6511	71.4783	70.2068	77.5376	37.0602	42.3559	41.943	12.625	13.2902	14.1064	146.282	152.191	140.388	48.5969	48.2677	47.6262	17.2263	18.7866	16.7929	203.769	202.714	209.851	88.5516	88.8364	92.7501
gene_AT1G08920	48.5616	52.1246	51.118	85.0374	88.0422	82.502	53.1193	53.3559	52.5797	35.4414	37.8747	43.7472	117.533	123.885	114.394	69.9079	67.0418	70.8217	41.6398	40.867	39.7111	139.139	142.745	147.424	103.749	99.5001	97.9773
gene_AT1G72416	23.0423	21.8233	22.77	46.9764	44.2609	47.6366	21.5521	22.748	27.4089	17.2502	20.4036	22.8194	67.2304	69.1058	66.9374	30.6098	35.1359	35.9025	21.7824	22.5951	23.3074	98.4509	104.341	113.176	45.0545	50.4483	44.1213
gene_AT1G09080	0	0	0.107852	0.182418	0.056316	0.121453	0.192759	0.1032	0.079536	0	0	0.076917	0.478394	0.774062	0.926165	0.413775	0.37077	0.183649	0	0	0.089562	0.601837	1.075	0.402273	0	0.111843	0.171768
gene_AT4G34410	5.63278	6.05877	6.0557	20.1212	20.204	19.0675	13.1521	15.125	13.193	1.73978	2.33282	1.83152	41.8588	42.9581	47.2979	13.6306	12.1178	13.6184	0.821094	0.725726	0.835314	188.875	184.417	184.119	42.9532	41.0215	41.577
gene_AT5G47220	2.3706	2.1887	1.82274	3.97217	3.00182	2.58	2.11133	1.7248	1.4195	2.45842	2.40556	2.45397	7.00647	6.24241	7.16151	2.97407	3.64099	2.27559	0.508386	0.83006	0.669044	11.6752	12.1269	11.9694	7.01114	5.42114	6.10341
gene_AT2G46510	1.94145	1.58983	3.00305	9.91886	12.1582	9.45989	5.91501	6.77071	6.08994	2.30117	1.62709	1.45196	18.3352	17.6875	18.1556	7.68309	7.94841	7.18481	1.75856	1.86893	1.87178	41.1592	41.0033	42.0176	14.8662	14.1394	14.1824
gene_AT5G65800	0.697208	0.696307	0.616143	0.467062	0.56055	0.390252	0.102722	0.165463	0.202632	0.359208	0.327127	0.687006	1.15418	0.812994	1.07866	0.389653	0.781793	0.659561	0.63226	0.745175	0.639156	1.73233	1.49445	2.12973	0.683068	1.12159	1.10999
gene_AT5G22570	0	0	0.085697	0.760635	0.607584	1.37714	1.49936	0.600292	1.09851	0.028066	0.353237	0.237659	2.60311	2.50621	2.44411	0.655147	1.24997	1.25392	0.190143	0	0.081269	4.57943	5.47559	5.2245	6.40017	5.35108	7.42711
gene_AT3G45640	47.9703	44.8165	46.8509	61.7974	66.2374	61.1702	24.3265	27.7411	22.6469	35.0231	37.1489	36.2898	74.7883	77.4403	71.772	36.8834	39.19	38.2638	36.9411	35.0678	36.537	172.127	178.368	182.402	45.0866	48.0113	45.8526
gene_AT5G67080	0.540086	0.511364	0.345352	0.852873	1.30735	0.85453	0.917617	0.475154	0.591644	0.186062	0.684651	0.263262	2.21555	2.37276	2.40588	1.03946	1.04776	1.60752	0.294939	0.504287	0.469944	7.19116	6.06938	7.08217	2.49846	2.99911	2.31895
gene_AT3G51860	8.18968	9.8427	9.94853	8.03619	9.2401	9.18789	8.22097	6.81585	7.65091	9.69203	9.30181	9.40414	15.9238	15.0012	15.1016	10.709	11.2001	11.727	11.6897	11.1099	11.5199	18.8065	18.4478	16.6356	9.70996	10.3632	10.6916
gene_AT4G18160	4.01998	4.15953	5.42079	8.2472	8.56575	7.47906	6.14163	6.37442	6.60654	3.65655	4.21557	3.89442	11.8706	10.7973	11.4625	7.1307	9.79224	7.55068	3.79881	3.453	4.19702	15.4123	15.6554	14.6703	10.3982	10.595	9.14696
gene_AT1G14540	19.6575	18.9506	20.4632	24.3264	25.7843	24.5103	24.0009	22.538	23.5354	13.5613	14.4792	15.3717	60.9562	63.9183	63.8693	36.5016	38.5007	33.5846	24.1857	24.9797	23.3203	93.3423	91.0959	87.4693	64.2932	66.7705	67.9391
gene_AT1G30135	0.33955	0.210403	0.126409	5.82712	5.04014	4.01324	2.0804	3.39807	2.52643	0	0.116519	0	10.7142	10.4994	10.2797	4.35647	3.84685	4.5115	0	0.171867	0.092879	33.0982	32.1249	35.3138	11.0561	6.23608	7.89962
gene_AT1G72450	8.97551	9.57558	7.25383	48.2539	48.2618	47.3794	23.2713	23.0427	25.036	7.88607	6.2323	5.7091	97.4522	98.8871	94.3982	45.629	43.7325	47.0515	6.16274	5.88015	5.52678	190.644	195.212	194.205	108.141	111.417	110.741
gene_AT1G72520	1.14849	0.902662	1.33877	6.52748	6.36597	5.86671	2.77072	3.16643	2.51716	0.324936	0.281109	0.160966	14.0033	13.2035	14.1783	3.58086	4.50567	3.43392	0.291627	0.281972	0.075601	37.4982	38.041	36.8357	9.04077	9.26238	7.10859
gene_AT1G75250	0	0.40823	0	0.139827	0	0.301397	1.18385	0.146432	0.148669	0.136049	0.591197	0.150733	0.996686	1.81847	1.07979	1.0317	0.446323	2.07938	0.278974	0.151536	0.428008	2.73752	1.3627	0	0.154284	0.630208	0.571398
gene_AT1G76410	8.47462	9.61376	8.31051	13.1384	13.7859	12.3567	9.2326	6.74684	9.26085	8.48182	8.47874	9.15776	29.0313	27.777	26.1469	11.6905	10.7538	10.8237	8.9107	8.97409	10.155	29.4988	30.7213	29.4133	17.4357	16.3409	16.1373
gene_AT3G14260	5.78141	5.36812	4.41269	3.41756	2.31628	3.80713	1.79163	1.755	2.22985	3.50684	3.96655	4.28242	7.74584	8.91366	6.7645	3.57459	2.59516	2.54383	4.35834	4.54096	5.50071	30.8969	27.9279	30.2522	4.32194	5.76304	4.5307
gene_AT3G27690	0.627836	0.300905	0.198831	0.620124	1.17753	0.872133	0.557829	0.677469	0.45848	0.466216	0.347	0.203728	3.04626	2.10934	2.44995	1.16025	0.617261	0.062931	0.148383	0.183893	0.202205	2.39922	2.55044	2.91208	0.89503	1.56767	0.80107
gene_AT4G11170	0.209458	0.088427	0.08121	0.145673	0.063989	0.075626	0.250882	0.13333	0.297912	0.121513	0.164368	0.047565	0.323206	0.399521	0.065078	0.22396	0.26727	0.041603	0.19701	0.115419	0.076534	0.61114	0.661264	0.749904	0.228248	0.204623	0.280793
gene_AT1G02575	0.105523	0.570633	0.564857	0.588676	0.218019	0.207957	0.783693	0.142651	0.441314	0.565543	0.402949	0.316366	1.3311	0.89716	1.00005	1.00451	1.00446	0.366696	0.454593	0.476628	0.338438	1.14913	0.869399	1.04916	1.16099	1.00962	0.918284
gene_AT1G20310	0.093061	0	0.083306	0.981123	0.511547	0.457193	0.359234	0.194114	0.427334	0.059868	0.161507	0.145823	2.22875	1.15438	2.53814	0.920962	0.63613	0.396732	0	0	0	6.83928	5.82438	7.66835	1.39693	1.08789	1.32831
gene_AT5G52710	0	0.091487	0	0.157555	0.269777	0.508842	0.375731	0.317633	0.189533	0.086759	0.153817	0.032102	1.42173	0.814799	0.762342	1.19716	0.175642	0.628543	0.023784	0.02727	0.045731	2.03952	2.05953	1.95548	1.59191	1.05549	0.995128
