# Supplementary material for: Chromosome doubling increases PECTIN METHYLESTERASE 2 expression, biomass, and osmotic stress tolerance in kiwifruit
Source: Plant Physiol. 2024 Sep 9;196(4):2841–55. doi: 10.1093/plphys/kiae475 (PMC11637999; doi:10.1093/plphys/kiae475)
Supplement: kiae475_Supplementary_Data [file kiae475_supplementary_data.zip › Table S3. Primers used in this study.xlsx]

## Sheet: Sheet1
		Primers for qRT-PCR in Arabidopsis	AcPME2	F	TCACCGGCCAACCTGATTAC
				R	GGGATATGGCTATGGTGGGC
			Actin	F	ＴＧＣＡＴＧＡＧＣＧＡＴＣＡＡＧＴＴＴＣＡＡＧ
				R	ＴＧＴＣＣＣＡＴＧＴＣＴＧＧＴＴＧＡＴＧＡＣＴ
			AT5G05410 (DREB2A)	qDREB2A-F	TTTCGTCCCCTATAGATTGTGTT
				qDREB2A-R	CACAGTAGTACCGTCACCTCTA
			AT1G72520 (LOX4)	AT1G72520-F	TGATCTCATCCGAAGGGGGA
				AT1G72520-R	GTCGTTGGCGTATGGGTAGT
			AT1G14540 (PER4)	AT1G14540-F	GCGTTTAGGGCTATCGCAGA
				AT1G14540-R	CCCTAATGTGTGAGCTCCTGA
			AT1G09080(HSP70)	AT1G09080-F	GGAGGCTTTGGAGTGGTTAGAA
				AT1G09080-R	TCTCCATCGTCGTCCTCATTC
			AT4G34410(RRTF1)	AT4G34410-F	GAAGAAAGCGGAAGGTGGC
				AT4G34410-R	TCGAAAGTACCAAGCCAAACAC
		Primers for qRT-PCR in tomato	AcPME2	F	TCACCGGCCAACCTGATTAC
				R	GGGATATGGCTATGGTGGGC
			UBI	F	AGGTTGATGACACTGGAAAGGTT
				R	AATCGCCTCCAGCCTTGTTGTA
		Primers for qRT-PCR in kiwifruit	AcPME2	F	TCACCGGCCAACCTGATTAC
				R	GGGATATGGCTATGGTGGGC
			AcTUA	F	ＧＴＡＴＣＡＡＴＴＡＣＣＡＧＣＣＡＣＣＡＡＣＡＧ
				R	ＴＣＴＴＣＴＣＣＴＴＣＡＴＣＴＴＣＣＴＣＡＴＣＧ
		Vector construction	AcPME2-PBI121	F	TGGAGAGAACACGGGGGACTATGGGCTACGGCAGGCTC
				R	TGAACGATCGGGGAAATTCGTTAggcgtaatcgggcacatcgtaagggtaggcgtaatcgggcacatcgtaagggtaGAGTGATAGGCCTGCTAAGAAGG
			AcPME2-PHB	F	aagcttATGGGCTACGGCAGG
				R	TctagaTTAGAGTGATAGGCCTGCTAA
